# Supplementary material for: Dynamic Expression of Novel MiRNA Candidates and MiRNA-34 Family Members in Early- to Mid-Gestational Fetal Keratinocytes Contributes to Scarless Wound Healing by Targeting the TGF-β Pathway
Source: PLoS One. 2015 May 15;10(5):e0126087. doi: 10.1371/journal.pone.0126087 (PMC4433274; doi:10.1371/journal.pone.0126087)
Supplement: S2 Table — (XLS) [file pone.0126087.s002.xls]

## Sheet: Supplementary Table 2
MicroRNA	Raw Counts						Normalization Couts
	Mid-gestational			Late-gestational			Mid-gestational			Late-gestational
hsa-let-7a-2-3p	47	70	73	47	16	15	3.73278	5.7068	6.05043	3.89245	1.22875	1.18487
hsa-let-7a-3p	686	592	636	628	716	781	54.4828	48.2632	52.7134	52.0097	54.9864	61.6924
hsa-let-7a-5p	1080770	1172457	1220879	1047729	1167681	1455023	85835.7	95585.4	101190	86770.9	89673.9	114935
hsa-let-7b-3p	205	174	203	193	247	265	16.2813	14.1855	16.8252	15.9839	18.9688	20.9328
hsa-let-7b-5p	40599	43831	43679	48303	48140	70802	3224.41	3573.35	3620.23	4000.36	3696.99	5592.76
hsa-let-7c	616	843	848	1455	7415	6596	48.9233	68.7262	70.2845	120.5	569.447	521.028
hsa-let-7d-3p	2126	1912	1760	1677	1715	2617	168.849	155.877	145.873	138.886	131.706	206.721
hsa-let-7d-5p	24510	25277	24296	18104	20470	26362	1946.61	2060.73	2013.72	1499.34	1572.03	2082.38
hsa-let-7e-3p	193	141	143	141	103	93	15.3282	11.4951	11.8522	11.6773	7.91005	7.34622
hsa-let-7e-5p	64450	71954	74995	70500	63284	58314	5118.68	5866.1	6215.78	5838.67	4860	4606.31
hsa-let-7f-1-3p	77	71	51	74	73	212	6.11541	5.78833	4.22701	6.12854	5.60615	16.7462
hsa-let-7f-2-3p	9	11	14	10	20	33	0.714788	0.896783	1.16036	0.828181	1.53593	2.60672
hsa-let-7f-5p	396205	413540	391667	361144	377228	506970	31467	33714.1	32462.4	29909.2	28969.8	40046.4
hsa-let-7g-3p	44	41	32	35	23	76	3.49452	3.34255	2.65224	2.89863	1.76632	6.00336
hsa-let-7g-5p	93409	92309	87857	82068	80341	101396	7418.63	7525.56	7281.82	6796.71	6169.92	8009.43
hsa-let-7i-3p	74	86	84	81	100	93	5.87715	7.01121	6.96214	6.70826	7.67966	7.34622
hsa-let-7i-5p	45190	44579	42521	45600	48682	49145	3589.03	3634.33	3524.25	3776.5	3738.61	3882.04
hsa-miR-1	0	0	1	0	0	0	0	0	0.0828826	0	0	0
hsa-miR-100-3p	6175	5825	5837	4644	2084	2191	490.424	474.887	483.786	384.607	160.044	173.071
hsa-miR-100-5p	436341	288242	266179	152877	88702	158573	34654.6	23499.1	22061.6	12661	6812.01	12525.9
hsa-miR-101-3p	19620	17990	18781	13422	12560	16764	1558.24	1466.65	1556.62	1111.58	964.565	1324.21
hsa-miR-101-5p	13	22	13	8	12	21	1.03247	1.79357	1.07747	0.662544	0.921559	1.65882
hsa-miR-103a-2-5p	24	16	26	8	18	22	1.9061	1.30441	2.15495	0.662544	1.38234	1.73781
hsa-miR-103a-3p	61755	63607	61900	47820	50083	50677	4904.64	5185.61	5130.44	3960.36	3846.2	4003.06
hsa-miR-105-3p	0	0	0	0	1	0	0	0	0	0	0.0767966	0
hsa-miR-105-5p	2	0	0	0	0	0	0.158842	0	0	0	0	0
hsa-miR-106a-5p	52	68	90	52	92	60	4.12989	5.54375	7.45944	4.30654	7.06529	4.73949
hsa-miR-106b-3p	1866	1664	1780	1417	1895	1639	148.199	135.659	147.531	117.353	145.53	129.467
hsa-miR-106b-5p	4919	5503	6043	4354	4219	4630	390.672	448.636	500.86	360.59	324.005	365.731
hsa-miR-107	11707	12111	12455	7500	8065	9210	929.781	987.358	1032.3	621.135	619.365	727.512
hsa-miR-10a-3p	36	27	36	37	5	75	2.85915	2.20119	2.98377	3.06427	0.383983	5.92437
hsa-miR-10a-5p	72684	73276	65767	108370	24999	247625	5772.63	5973.88	5450.94	8974.99	1919.84	19560.3
hsa-miR-10b-3p	0	0	0	0	46	2	0	0	0	0	3.53264	0.157983
hsa-miR-10b-5p	1613	1320	1087	680	259087	14265	128.106	107.614	90.0934	56.3163	19897	1126.81
hsa-miR-1179	1	3	0	0	0	0	0.0794209	0.244577	0	0	0	0
hsa-miR-1180	806	876	808	362	658	524	64.0133	71.4165	66.9692	29.9801	50.5322	41.3916
hsa-miR-1181	1	0	0	0	0	0	0.0794209	0	0	0	0	0
hsa-miR-1185-1-3p	41	60	56	39	200	71	3.25626	4.89154	4.64143	3.2299	15.3593	5.6084
hsa-miR-1185-2-3p	5	16	14	9	51	12	0.397105	1.30441	1.16036	0.745363	3.91663	0.947899
hsa-miR-1185-5p	18	22	14	23	86	49	1.42958	1.79357	1.16036	1.90482	6.60451	3.87059
hsa-miR-1197	12	18	16	18	72	26	0.953051	1.46746	1.32612	1.49073	5.52935	2.05378
hsa-miR-122-3p	0	1	0	0	0	0	0	0.0815257	0	0	0	0
hsa-miR-122-5p	15	21	29	32	3	7	1.19131	1.71204	2.4036	2.65018	0.23039	0.552941
hsa-miR-1226-3p	13	11	13	7	1	15	1.03247	0.896783	1.07747	0.579726	0.0767966	1.18487
hsa-miR-1226-5p	13	7	4	1	5	1	1.03247	0.57068	0.331531	0.0828181	0.383983	0.0789916
hsa-miR-1228-3p	3	1	0	0	2	1	0.238263	0.0815257	0	0	0.153593	0.0789916
hsa-miR-1228-5p	5	1	0	0	0	1	0.397105	0.0815257	0	0	0	0.0789916
hsa-miR-1229	1	0	2	1	0	0	0.0794209	0	0.165765	0.0828181	0	0
hsa-miR-1233	2	2	0	0	0	0	0.158842	0.163051	0	0	0	0
hsa-miR-1234	0	1	0	0	1	3	0	0.0815257	0	0	0.0767966	0.236975
hsa-miR-1237	0	0	0	0	3	0	0	0	0	0	0.23039	0
hsa-miR-1243	0	1	0	1	3	0	0	0.0815257	0	0.0828181	0.23039	0
hsa-miR-1246	41	40	46	6	6	0	3.25626	3.26103	3.8126	0.496908	0.46078	0
hsa-miR-1248	0	0	0	0	3	1	0	0	0	0	0.23039	0.0789916
hsa-miR-1249	105	106	109	82	93	70	8.3392	8.64172	9.03421	6.79108	7.14208	5.52941
hsa-miR-1252	5	13	6	5	1	4	0.397105	1.05983	0.497296	0.41409	0.0767966	0.315966
hsa-miR-1253	0	0	0	0	1	0	0	0	0	0	0.0767966	0
hsa-miR-1254	41	38	28	23	43	41	3.25626	3.09798	2.32071	1.90482	3.30225	3.23865
hsa-miR-1255a	51	35	49	24	49	7	4.05047	2.8534	4.06125	1.98763	3.76303	0.552941
hsa-miR-1255b-2-3p	0	0	0	1	0	0	0	0	0	0.0828181	0	0
hsa-miR-1255b-5p	6	1	7	3	2	1	0.476526	0.0815257	0.580178	0.248454	0.153593	0.0789916
hsa-miR-1256	3	4	1	7	0	0	0.238263	0.326103	0.0828826	0.579726	0	0
hsa-miR-1257	2	1	5	0	2	0	0.158842	0.0815257	0.414413	0	0.153593	0
hsa-miR-125a-3p	468	460	542	462	414	314	37.169	37.5018	44.9224	38.2619	31.7938	24.8034
hsa-miR-125a-5p	29930	22238	20917	29850	23047	20991	2377.07	1812.97	1733.66	2472.12	1769.93	1658.11
hsa-miR-125b-1-3p	7581	5961	6129	4565	3438	2721	602.09	485.975	507.988	378.064	264.027	214.936
hsa-miR-125b-2-3p	237	233	234	352	1542	1865	18.8228	18.9955	19.3945	29.152	118.42	147.319
hsa-miR-125b-5p	17392	14288	12568	9160	7386	16533	1381.29	1164.84	1041.67	758.613	567.22	1305.97
hsa-miR-1260a	0	0	0	0	0	2	0	0	0	0	0	0.157983
hsa-miR-1260b	754	492	530	412	307	767	59.8834	40.1106	43.9278	34.121	23.5766	60.5865
hsa-miR-1262	43	21	24	37	30	28	3.4151	1.71204	1.98918	3.06427	2.3039	2.21176
hsa-miR-126-3p	229	262	201	265	231	145	18.1874	21.3597	16.6594	21.9468	17.74	11.4538
hsa-miR-126-5p	4609	4971	5404	4414	4184	3165	366.051	405.264	447.898	365.559	321.317	250.008
hsa-miR-1266	0	0	0	0	1	12	0	0	0	0	0.0767966	0.947899
hsa-miR-1267	5	5	3	0	0	0	0.397105	0.407629	0.248648	0	0	0
hsa-miR-1268a	700	791	946	343	285	219	55.5946	64.4868	78.407	28.4066	21.887	17.2992
hsa-miR-1268b	777	862	1020	402	312	273	61.7101	70.2752	84.5403	33.2929	23.9605	21.5647
hsa-miR-1269a	0	1	0	0	0	0	0	0.0815257	0	0	0	0
hsa-miR-1270	58	69	86	17	64	98	4.60641	5.62527	7.12791	1.40791	4.91498	7.74117
hsa-miR-1271-3p	23	11	20	2	7	9	1.82668	0.896783	1.65765	0.165636	0.537576	0.710924
hsa-miR-1271-5p	2228	1250	957	739	817	852	176.95	101.907	79.3187	61.2025	62.7428	67.3008
hsa-miR-1272	1	0	0	0	4	1	0.0794209	0	0	0	0.307186	0.0789916
hsa-miR-1273a	0	0	0	1	0	0	0	0	0	0.0828181	0	0
hsa-miR-1273c	0	0	5	0	0	0	0	0	0.414413	0	0	0
hsa-miR-1273d	9	10	3	0	3	0	0.714788	0.815257	0.248648	0	0.23039	0
hsa-miR-1273g-3p	5	0	9	0	6	1	0.397105	0	0.745944	0	0.46078	0.0789916
hsa-miR-127-3p	20733	32028	33118	16851	79358	36124	1646.63	2611.11	2744.91	1395.57	6094.42	2853.49
hsa-miR-1275	7	3	6	1	3	0	0.555946	0.244577	0.497296	0.0828181	0.23039	0
hsa-miR-127-5p	38	56	73	61	239	156	3.01799	4.56544	6.05043	5.0519	18.3544	12.3227
hsa-miR-1276	180	185	161	136	157	66	14.2958	15.0823	13.3441	11.2633	12.0571	5.21344
hsa-miR-1277-3p	1	6	1	2	3	6	0.0794209	0.489154	0.0828826	0.165636	0.23039	0.473949
hsa-miR-1277-5p	217	164	256	292	245	226	17.2343	13.3702	21.218	24.1829	18.8152	17.8521
hsa-miR-1278	6	10	8	6	8	20	0.476526	0.815257	0.663061	0.496908	0.614373	1.57983
hsa-miR-128	2503	2318	2437	1486	1735	1570	198.791	188.977	201.985	123.068	133.242	124.017
hsa-miR-1283	1	0	0	0	6	1	0.0794209	0	0	0	0.46078	0.0789916
hsa-miR-1284	5	8	1	2	2	1	0.397105	0.652206	0.0828826	0.165636	0.153593	0.0789916
hsa-miR-1285-3p	597	652	648	515	345	376	47.4143	53.1548	53.7079	42.6513	26.4948	29.7008
hsa-miR-1285-5p	15	20	14	2	8	12	1.19131	1.63051	1.16036	0.165636	0.614373	0.947899
hsa-miR-1286	113	117	114	107	94	63	8.97456	9.53851	9.44862	8.86153	7.21888	4.97647
hsa-miR-1287	35	31	29	18	43	27	2.77973	2.5273	2.4036	1.49073	3.30225	2.13277
hsa-miR-1288	2	1	2	0	0	1	0.158842	0.0815257	0.165765	0	0	0.0789916
hsa-miR-1289	5	6	3	6	5	4	0.397105	0.489154	0.248648	0.496908	0.383983	0.315966
hsa-miR-1291	5	4	1	3	2	7	0.397105	0.326103	0.0828826	0.248454	0.153593	0.552941
hsa-miR-129-1-3p	0	0	2	3	1	0	0	0	0.165765	0.248454	0.0767966	0
hsa-miR-1292	15	11	12	12	14	8	1.19131	0.896783	0.994592	0.993817	1.07515	0.631933
hsa-miR-129-2-3p	3	3	2	3	9	12	0.238263	0.244577	0.165765	0.248454	0.691169	0.947899
hsa-miR-1293	35	48	51	27	54	52	2.77973	3.91323	4.22701	2.23609	4.14702	4.10756
hsa-miR-1294	30	9	18	12	18	9	2.38263	0.733731	1.49189	0.993817	1.38234	0.710924
hsa-miR-1295a	5	1	1	3	9	3	0.397105	0.0815257	0.0828826	0.248454	0.691169	0.236975
hsa-miR-129-5p	19	13	8	7	15	14	1.509	1.05983	0.663061	0.579726	1.15195	1.10588
hsa-miR-1296	784	696	755	698	618	726	62.266	56.7419	62.5764	57.807	47.4603	57.3479
hsa-miR-1298	0	1	0	1	0	0	0	0.0815257	0	0.0828181	0	0
hsa-miR-1299	2	1	1	5	29	10	0.158842	0.0815257	0.0828826	0.41409	2.2271	0.789916
hsa-miR-1301	197	182	187	149	135	165	15.6459	14.8377	15.4991	12.3399	10.3675	13.0336
hsa-miR-1302	0	2	0	0	0	0	0	0.163051	0	0	0	0
hsa-miR-1303	159	191	182	106	154	95	12.6279	15.5714	15.0846	8.77871	11.8267	7.5042
hsa-miR-1304-3p	0	1	0	0	0	0	0	0.0815257	0	0	0	0
hsa-miR-1304-5p	5	11	6	12	10	9	0.397105	0.896783	0.497296	0.993817	0.767966	0.710924
hsa-miR-1305	120	104	122	146	73	74	9.53051	8.47867	10.1117	12.0914	5.60615	5.84538
hsa-miR-1306-3p	0	0	0	0	1	2	0	0	0	0	0.0767966	0.157983
hsa-miR-1306-5p	24	39	47	16	42	25	1.9061	3.1795	3.89548	1.32509	3.22546	1.97479
hsa-miR-1307-3p	3422	4000	3890	1826	2169	1804	271.778	326.103	322.413	151.226	166.572	142.501
hsa-miR-1307-5p	6939	4729	6963	4797	6001	7082	551.102	385.535	577.112	397.278	460.856	559.418
hsa-miR-130a-3p	19979	18478	19705	21265	21204	22673	1586.75	1506.43	1633.2	1761.13	1628.39	1790.98
hsa-miR-130a-5p	3	0	0	0	0	0	0.238263	0	0	0	0	0
hsa-miR-130b-3p	2847	2506	2593	2266	2440	1959	226.111	204.303	214.915	187.666	187.384	154.744
hsa-miR-130b-5p	455	443	376	349	446	302	36.1365	36.1159	31.1639	28.9035	34.2513	23.8555
hsa-miR-1322	22	14	11	8	4	6	1.74726	1.14136	0.911709	0.662544	0.307186	0.473949
hsa-miR-132-3p	185	190	172	182	149	234	14.6929	15.4899	14.2558	15.0729	11.4427	18.484
hsa-miR-132-5p	33	19	25	33	18	60	2.62089	1.54899	2.07207	2.733	1.38234	4.73949
hsa-miR-133a	3	2	4	1	5	0	0.238263	0.163051	0.331531	0.0828181	0.383983	0
hsa-miR-134	90	148	145	67	333	189	7.14788	12.0658	12.018	5.54881	25.5733	14.9294
hsa-miR-1343	14	11	8	7	3	5	1.11189	0.896783	0.663061	0.579726	0.23039	0.394958
hsa-miR-135a-5p	1	0	3	1	0	0	0.0794209	0	0.248648	0.0828181	0	0
hsa-miR-135b-3p	219	186	186	108	128	60	17.3932	15.1638	15.4162	8.94435	9.82996	4.73949
hsa-miR-135b-5p	1338	1443	1557	1540	1561	1372	106.265	117.642	129.048	127.54	119.879	108.376
hsa-miR-136-3p	849	1195	1224	811	3203	2040	67.4284	97.4232	101.448	67.1654	245.979	161.143
hsa-miR-136-5p	14	14	17	33	206	127	1.11189	1.14136	1.409	2.733	15.8201	10.0319
hsa-miR-137	20	56	50	7	1	0	1.58842	4.56544	4.14413	0.579726	0.0767966	0
hsa-miR-138-1-3p	30	43	35	26	13	31	2.38263	3.50561	2.90089	2.15327	0.998356	2.44874
hsa-miR-138-5p	1106	1305	1397	794	229	1268	87.8395	106.391	115.787	65.7575	17.5864	100.161
hsa-miR-139-3p	0	0	1	2	3	1	0	0	0.0828826	0.165636	0.23039	0.0789916
hsa-miR-139-5p	5	10	7	14	13	14	0.397105	0.815257	0.580178	1.15945	0.998356	1.10588
hsa-miR-140-3p	3001	2891	2913	2022	2793	2054	238.342	235.691	241.437	167.458	214.493	162.249
hsa-miR-140-5p	114	94	102	81	84	67	9.05398	7.66342	8.45403	6.70826	6.45091	5.29244
hsa-miR-141-3p	72904	71665	82700	92718	73377	95766	5790.1	5842.54	6854.39	7678.72	5635.1	7564.71
hsa-miR-141-5p	7886	6986	7307	9486	7957	14579	626.313	569.539	605.623	785.612	611.07	1151.62
hsa-miR-142-3p	0	5	4	5	3	11	0	0.407629	0.331531	0.41409	0.23039	0.868907
hsa-miR-142-5p	74	59	65	33	41	57	5.87715	4.81002	5.38737	2.733	3.14866	4.50252
hsa-miR-143-3p	1234	1156	1079	369	454	709	98.0054	94.2437	89.4304	30.5599	34.8657	56.005
hsa-miR-144-3p	2	0	2	2	0	1	0.158842	0	0.165765	0.165636	0	0.0789916
hsa-miR-144-5p	2	3	1	1	0	1	0.158842	0.244577	0.0828826	0.0828181	0	0.0789916
hsa-miR-145-3p	2	6	2	0	2	0	0.158842	0.489154	0.165765	0	0.153593	0
hsa-miR-145-5p	0	2	1	0	0	1	0	0.163051	0.0828826	0	0	0.0789916
hsa-miR-1468	26	29	30	29	17	47	2.06494	2.36425	2.48648	2.40172	1.30554	3.7126
hsa-miR-146a-3p	0	0	0	0	1	0	0	0	0	0	0.0767966	0
hsa-miR-146a-5p	349	410	499	84	14816	612	27.7179	33.4255	41.3584	6.95672	1137.82	48.3428
hsa-miR-146b-3p	24	14	13	11	21	26	1.9061	1.14136	1.07747	0.910999	1.61273	2.05378
hsa-miR-146b-5p	6599	6621	6820	5531	7274	12136	524.099	539.782	565.26	458.067	558.618	958.642
hsa-miR-147b	11	6	11	6	15	6	0.87363	0.489154	0.911709	0.496908	1.15195	0.473949
hsa-miR-148a-3p	461991	417966	385681	414802	448428	411103	36691.8	34075	31966.3	34353.1	34437.7	32473.7
hsa-miR-148a-5p	12815	13024	12860	11625	10542	19680	1017.78	1061.79	1065.87	962.76	809.59	1554.55
hsa-miR-148b-3p	12389	11667	12269	9353	8300	9963	983.946	951.16	1016.89	774.597	637.412	786.993
hsa-miR-148b-5p	2308	2167	2408	2152	2144	1973	183.303	176.666	199.581	178.224	164.652	155.85
hsa-miR-149-3p	7	13	9	6	1	1	0.555946	1.05983	0.745944	0.496908	0.0767966	0.0789916
hsa-miR-149-5p	2096	1713	1908	934	1015	1215	166.466	139.654	158.14	77.3521	77.9485	95.9748
hsa-miR-150-5p	0	3	5	0	2	1	0	0.244577	0.414413	0	0.153593	0.0789916
hsa-miR-151a-3p	104067	91307	90213	76942	79775	70071	8265.1	7443.87	7477.09	6372.19	6126.45	5535.02
hsa-miR-151a-5p	51857	50590	52839	40054	39075	38463	4118.53	4124.39	4379.44	3317.19	3000.83	3038.25
hsa-miR-151b	3426	3367	3433	2236	2286	1625	272.096	274.497	284.536	185.181	175.557	128.361
hsa-miR-152	378	337	357	539	405	438	30.0211	27.4742	29.5891	44.6389	31.1026	34.5983
hsa-miR-153	1	3	4	2	5	8	0.0794209	0.244577	0.331531	0.165636	0.383983	0.631933
hsa-miR-1537	1	2	3	1	1	8	0.0794209	0.163051	0.248648	0.0828181	0.0767966	0.631933
hsa-miR-1538	2	4	0	1	2	3	0.158842	0.326103	0	0.0828181	0.153593	0.236975
hsa-miR-154-3p	5	6	9	1	14	4	0.397105	0.489154	0.745944	0.0828181	1.07515	0.315966
hsa-miR-154-5p	4	14	16	7	29	20	0.317684	1.14136	1.32612	0.579726	2.2271	1.57983
hsa-miR-155-3p	3	8	0	1	0	1	0.238263	0.652206	0	0.0828181	0	0.0789916
hsa-miR-155-5p	2626	2792	3006	2347	2787	3585	208.559	227.62	249.145	194.374	214.032	283.185
hsa-miR-15a-3p	10	7	4	10	0	2	0.794209	0.57068	0.331531	0.828181	0	0.157983
hsa-miR-15a-5p	3366	3107	3195	3484	2966	3068	267.331	253.3	264.81	288.538	227.779	242.346
hsa-miR-15b-3p	1087	932	839	688	667	1012	86.3305	75.982	69.5385	56.9788	51.2233	79.9395
hsa-miR-15b-5p	6714	6782	5432	6830	5340	6265	533.232	552.907	450.218	565.647	410.094	494.882
hsa-miR-16-1-3p	15	10	11	24	13	7	1.19131	0.815257	0.911709	1.98763	0.998356	0.552941
hsa-miR-16-2-3p	717	583	557	676	789	993	56.9448	47.5295	46.1656	55.985	60.5925	78.4386
hsa-miR-16-5p	100361	85764	76051	99720	84688	92091	7970.76	6991.97	6303.31	8258.62	6503.75	7274.41
hsa-miR-17-3p	1147	929	1132	896	1081	1299	91.0958	75.7374	93.8231	74.205	83.0171	102.61
hsa-miR-17-5p	32872	36185	39187	27658	26402	31915	2610.72	2950.01	3247.92	2290.58	2027.58	2521.02
hsa-miR-181a-2-3p	9558	8707	6506	10311	7515	5544	759.105	709.844	539.234	853.937	577.126	437.929
hsa-miR-181a-3p	11099	10496	10529	11527	12243	25901	881.493	855.694	872.671	954.644	940.221	2045.96
hsa-miR-181a-5p	165705	195298	159423	173097	145936	171814	13160.4	15921.8	13213.4	14335.6	11207.4	13571.9
hsa-miR-181b-3p	132	118	129	111	83	163	10.4836	9.62003	10.6919	9.1928	6.37412	12.8756
hsa-miR-181b-5p	37326	39428	35912	31605	37344	26387	2964.47	3214.4	2976.48	2617.46	2867.89	2084.35
hsa-miR-181c-3p	498	494	481	682	923	442	39.5516	40.2737	39.8665	56.4819	70.8833	34.9143
hsa-miR-181c-5p	1344	1815	1746	2207	2814	1702	106.742	147.969	144.713	182.779	216.106	134.444
hsa-miR-181d	629	749	735	876	1184	527	49.9558	61.0628	60.9187	72.5486	90.9272	41.6286
hsa-miR-182-3p	35	11	11	19	15	16	2.77973	0.896783	0.911709	1.57354	1.15195	1.26387
hsa-miR-182-5p	278322	224646	208912	336537	320277	298053	22104.6	18314.4	17315.2	27871.3	24596.2	23543.7
hsa-miR-183-3p	305	429	453	404	452	244	24.2234	34.9745	37.5458	33.4585	34.7121	19.2739
hsa-miR-183-5p	102447	108151	116982	136520	119289	114573	8136.43	8817.09	9695.78	11306.3	9160.99	9050.3
hsa-miR-184	0	4	6	0	4	1	0	0.326103	0.497296	0	0.307186	0.0789916
hsa-miR-185-3p	61	52	75	45	46	32	4.84468	4.23934	6.2162	3.72681	3.53264	2.52773
hsa-miR-185-5p	442	473	448	543	543	501	35.104	38.5617	37.1314	44.9702	41.7005	39.5748
hsa-miR-186-3p	2	5	4	10	3	4	0.158842	0.407629	0.331531	0.828181	0.23039	0.315966
hsa-miR-186-5p	37965	32486	31053	35300	38317	45201	3015.22	2648.44	2573.75	2923.48	2942.62	3570.5
hsa-miR-187-3p	1034	1059	1080	390	125	69	82.1212	86.3357	89.5132	32.299	9.59957	5.45042
hsa-miR-187-5p	17	19	18	12	0	0	1.35016	1.54899	1.49189	0.993817	0	0
hsa-miR-188-3p	29	40	41	32	47	51	2.30321	3.26103	3.39819	2.65018	3.60944	4.02857
hsa-miR-188-5p	145	132	138	70	89	66	11.516	10.7614	11.4378	5.79726	6.8349	5.21344
hsa-miR-18a-3p	229	214	206	165	172	218	18.1874	17.4465	17.0738	13.665	13.209	17.2202
hsa-miR-18a-5p	3468	3826	4102	2841	3422	4161	275.432	311.917	339.985	235.286	262.798	328.684
hsa-miR-18b-5p	8	7	13	1	1	8	0.635367	0.57068	1.07747	0.0828181	0.0767966	0.631933
hsa-miR-1908	98	123	156	37	25	41	7.78325	10.0277	12.9297	3.06427	1.91991	3.23865
hsa-miR-1909-3p	1	4	4	1	0	1	0.0794209	0.326103	0.331531	0.0828181	0	0.0789916
hsa-miR-1909-5p	0	2	2	3	3	0	0	0.163051	0.165765	0.248454	0.23039	0
hsa-miR-190a	864	1049	1082	2504	2650	2363	68.6197	85.5205	89.679	207.376	203.511	186.657
hsa-miR-190b	6	5	8	7	18	23	0.476526	0.407629	0.663061	0.579726	1.38234	1.81681
hsa-miR-1910	1080	961	1101	554	602	294	85.7746	78.3462	91.2538	45.8812	46.2315	23.2235
hsa-miR-1913	1	3	3	0	0	2	0.0794209	0.244577	0.248648	0	0	0.157983
hsa-miR-191-3p	131	95	82	45	33	28	10.4041	7.74494	6.79638	3.72681	2.53429	2.21176
hsa-miR-1914-5p	2	1	1	0	0	0	0.158842	0.0815257	0.0828826	0	0	0
hsa-miR-1915-3p	1	0	0	0	0	0	0.0794209	0	0	0	0	0
hsa-miR-1915-5p	0	0	3	0	4	0	0	0	0.248648	0	0.307186	0
hsa-miR-191-5p	377790	435989	502324	353547	481164	204065	30004.4	35544.3	41633.9	29280.1	36951.8	16119.4
hsa-miR-192-3p	0	2	2	1	2	1	0	0.163051	0.165765	0.0828181	0.153593	0.0789916
hsa-miR-192-5p	26231	24847	23867	18501	21963	24730	2083.29	2025.67	1978.16	1532.22	1686.68	1953.46
hsa-miR-193a-3p	425	360	508	316	534	1020	33.7539	29.3493	42.1044	26.1705	41.0094	80.5714
hsa-miR-193a-5p	1865	1943	2093	954	1587	3067	148.12	158.404	173.473	79.0084	121.876	242.267
hsa-miR-193b-3p	6216	5937	5661	10048	8343	7206	493.68	484.018	469.199	832.156	640.714	569.213
hsa-miR-193b-5p	64	89	73	142	123	135	5.08294	7.25579	6.05043	11.7602	9.44598	10.6639
hsa-miR-194-3p	1	3	3	2	2	5	0.0794209	0.244577	0.248648	0.165636	0.153593	0.394958
hsa-miR-194-5p	555	465	508	399	402	557	44.0786	37.9095	42.1044	33.0444	30.8722	43.9983
hsa-miR-195-3p	4	2	1	1	9	13	0.317684	0.163051	0.0828826	0.0828181	0.691169	1.02689
hsa-miR-195-5p	43	34	35	57	81	121	3.4151	2.77187	2.90089	4.72063	6.22052	9.55798
hsa-miR-196a-3p	87	86	132	0	0	93	6.90962	7.01121	10.9405	0	0	7.34622
hsa-miR-196a-5p	6770	6933	6668	5450	4862	6447	537.68	565.218	552.661	451.358	373.385	509.259
hsa-miR-196b-3p	10	5	3	10	10	20	0.794209	0.407629	0.248648	0.828181	0.767966	1.57983
hsa-miR-196b-5p	1773	1839	1668	1937	1800	2086	140.813	149.926	138.248	160.419	138.234	164.776
hsa-miR-197-3p	1003	998	1079	1136	1161	1080	79.6592	81.3627	89.4304	94.0813	89.1608	85.3109
hsa-miR-197-5p	9	16	4	5	13	8	0.714788	1.30441	0.331531	0.41409	0.998356	0.631933
hsa-miR-1976	1	0	0	0	0	0	0.0794209	0	0	0	0	0
hsa-miR-199a-3p	130	105	74	21	113	35	10.3247	8.5602	6.13332	1.73918	8.67802	2.7647
hsa-miR-199a-5p	10	3	11	4	7	6	0.794209	0.244577	0.911709	0.331272	0.537576	0.473949
hsa-miR-199b-3p	130	105	74	21	113	35	10.3247	8.5602	6.13332	1.73918	8.67802	2.7647
hsa-miR-199b-5p	39	30	27	16	92	32	3.09742	2.44577	2.23783	1.32509	7.06529	2.52773
hsa-miR-19a-3p	2124	1661	1117	1880	1966	2995	168.69	135.414	92.5799	155.698	150.982	236.58
hsa-miR-19a-5p	105	85	83	86	93	144	8.3392	6.92968	6.87926	7.12235	7.14208	11.3748
hsa-miR-19b-1-5p	71	96	89	86	71	126	5.63889	7.82647	7.37655	7.12235	5.45256	9.95294
hsa-miR-19b-3p	6327	5527	3609	6391	5967	10797	502.496	450.593	299.123	529.29	458.245	852.872
hsa-miR-200a-3p	3387	3626	3977	6618	7570	5826	268.999	295.612	329.624	548.09	581.35	460.205
hsa-miR-200a-5p	687	704	693	859	1205	557	54.5622	57.3941	57.4377	71.1407	92.5399	43.9983
hsa-miR-200b-3p	26258	21919	20770	35435	38676	23011	2085.43	1786.96	1721.47	2934.66	2970.19	1817.67
hsa-miR-200b-5p	145	198	145	213	280	179	11.516	16.1421	12.018	17.6402	21.503	14.1395
hsa-miR-200c-3p	85978	89221	83343	95024	64296	71177	6828.45	7273.8	6907.69	7869.7	4937.71	5622.38
hsa-miR-200c-5p	365	398	490	370	397	438	28.9886	32.4472	40.6125	30.6427	30.4882	34.5983
hsa-miR-202-5p	0	4	1	2	0	0	0	0.326103	0.0828826	0.165636	0	0
hsa-miR-203	15569	11759	11261	20977	29302	63750	1236.5	958.661	933.341	1737.27	2250.29	5035.71
hsa-miR-204-3p	0	0	0	0	1	0	0	0	0	0	0.0767966	0
hsa-miR-204-5p	12	15	10	6	59	37	0.953051	1.22289	0.828826	0.496908	4.531	2.92269
hsa-miR-205-3p	956	863	826	980	997	1469	75.9264	70.3567	68.4611	81.1617	76.5662	116.039
hsa-miR-205-5p	471048	427842	427927	449155	437593	500833	37411.1	34880.1	35467.7	37198.1	33605.7	39561.6
hsa-miR-20a-3p	89	93	65	95	118	126	7.06846	7.58189	5.38737	7.86772	9.062	9.95294
hsa-miR-20a-5p	53363	57767	60692	50360	47768	60291	4238.14	4709.5	5030.31	4170.72	3668.42	4762.48
hsa-miR-20b-5p	3	5	5	4	195	13	0.238263	0.407629	0.414413	0.331272	14.9753	1.02689
hsa-miR-210	918	899	885	1367	1145	1844	72.9084	73.2916	73.3511	113.212	87.9321	145.66
hsa-miR-2110	20	37	53	53	53	26	1.58842	3.01645	4.39278	4.38936	4.07022	2.05378
hsa-miR-211-3p	1	0	0	0	3	0	0.0794209	0	0	0	0.23039	0
hsa-miR-2114-3p	0	0	2	0	3	1	0	0	0.165765	0	0.23039	0.0789916
hsa-miR-2114-5p	0	0	0	1	1	1	0	0	0	0.0828181	0.0767966	0.0789916
hsa-miR-2115-3p	22	15	16	8	9	16	1.74726	1.22289	1.32612	0.662544	0.691169	1.26387
hsa-miR-2115-5p	0	2	2	0	0	0	0	0.163051	0.165765	0	0	0
hsa-miR-211-5p	40	27	38	1	3489	193	3.17684	2.20119	3.14954	0.0828181	267.943	15.2454
hsa-miR-2116-3p	14	11	14	18	29	20	1.11189	0.896783	1.16036	1.49073	2.2271	1.57983
hsa-miR-2116-5p	6	6	4	5	11	12	0.476526	0.489154	0.331531	0.41409	0.844763	0.947899
hsa-miR-212-3p	37	16	20	17	19	18	2.93857	1.30441	1.65765	1.40791	1.45914	1.42185
hsa-miR-212-5p	13	14	19	13	12	30	1.03247	1.14136	1.57477	1.07663	0.921559	2.36975
hsa-miR-21-3p	145586	151137	172440	195235	157005	133441	11562.6	12321.6	14292.3	16169	12057.4	10540.7
hsa-miR-214-3p	0	0	5	0	2	0	0	0	0.414413	0	0.153593	0
hsa-miR-214-5p	5	0	7	1	3	2	0.397105	0	0.580178	0.0828181	0.23039	0.157983
hsa-miR-215	216	284	305	137	70	78	17.1549	23.1533	25.2792	11.3461	5.37576	6.16134
hsa-miR-21-5p	1005740	1062586	1052197	1852427	1525109	1208105	79876.8	86628.1	87208.9	153414	117123	95430.1
hsa-miR-216b	0	1	0	0	0	0	0	0.0815257	0	0	0	0
hsa-miR-217	0	1	1	0	0	0	0	0.0815257	0.0828826	0	0	0
hsa-miR-218-1-3p	6	5	5	9	5	2	0.476526	0.407629	0.414413	0.745363	0.383983	0.157983
hsa-miR-218-2-3p	0	2	3	2	3	1	0	0.163051	0.248648	0.165636	0.23039	0.0789916
hsa-miR-218-5p	2123	2204	2507	2122	1623	1740	168.611	179.683	207.787	175.74	124.641	137.445
hsa-miR-219-1-3p	69	69	56	28	48	43	5.48004	5.62527	4.64143	2.31891	3.68624	3.39664
hsa-miR-219-5p	18	13	14	8	24	49	1.42958	1.05983	1.16036	0.662544	1.84312	3.87059
hsa-miR-221-3p	100163	114727	105935	91947	68537	75604	7955.04	9353.2	8780.17	7614.87	5263.41	5972.08
hsa-miR-221-5p	2041	1693	1517	1874	1341	1455	162.098	138.023	125.733	155.201	102.984	114.933
hsa-miR-222-3p	32430	30252	25742	32506	15820	24355	2575.62	2466.32	2133.56	2692.08	1214.92	1923.84
hsa-miR-222-5p	683	672	665	240	152	209	54.2445	54.7853	55.117	19.8763	11.6731	16.5092
hsa-miR-223-3p	2	0	0	0	0	1	0.158842	0	0	0	0	0.0789916
hsa-miR-22-3p	889302	872548	894522	1183714	1059416	898436	70629.2	71135.1	74140.3	98032.9	81359.5	70968.9
hsa-miR-224-3p	38	27	34	46	51	47	3.01799	2.20119	2.81801	3.80963	3.91663	3.7126
hsa-miR-224-5p	851	544	549	557	503	1015	67.5872	44.35	45.5026	46.1297	38.6287	80.1764
hsa-miR-22-5p	601	771	735	824	753	860	47.732	62.8563	60.9187	68.2421	57.8278	67.9327
hsa-miR-2276	1	0	2	0	1	1	0.0794209	0	0.165765	0	0.0767966	0.0789916
hsa-miR-2277-3p	3	2	11	2	6	9	0.238263	0.163051	0.911709	0.165636	0.46078	0.710924
hsa-miR-2277-5p	21	29	39	28	28	41	1.66784	2.36425	3.23242	2.31891	2.1503	3.23865
hsa-miR-2278	8	6	5	3	6	0	0.635367	0.489154	0.414413	0.248454	0.46078	0
hsa-miR-2355-3p	80	78	98	101	103	81	6.35367	6.359	8.1225	8.36462	7.91005	6.39832
hsa-miR-2355-5p	826	658	756	759	707	651	65.6017	53.6439	62.6593	62.8589	54.2952	51.4235
hsa-miR-23a-3p	39071	46316	47040	62484	70334	64266	3103.05	3775.94	3898.8	5174.8	5401.41	5076.47
hsa-miR-23a-5p	2113	2433	2780	3333	4182	3415	167.816	198.352	230.414	276.033	321.163	269.756
hsa-miR-23b-3p	4203	5193	5091	5034	6944	5391	333.806	423.363	421.956	416.906	533.276	425.844
hsa-miR-23b-5p	8	11	5	6	4	5	0.635367	0.896783	0.414413	0.496908	0.307186	0.394958
hsa-miR-23c	2	0	0	0	0	0	0.158842	0	0	0	0	0
hsa-miR-24-1-5p	44	57	71	56	88	74	3.49452	4.64697	5.88467	4.63781	6.7581	5.84538
hsa-miR-24-2-5p	2849	2695	2700	3436	3319	2378	226.27	219.712	223.783	284.563	254.888	187.842
hsa-miR-24-3p	24074	24392	28264	26800	24981	32980	1911.98	1988.57	2342.59	2219.52	1918.46	2605.14
hsa-miR-2467-5p	313	277	343	262	288	309	24.8587	22.5826	28.4287	21.6983	22.1174	24.4084
hsa-miR-25-3p	50806	49586	51012	34241	48784	51480	4035.06	4042.53	4228.01	2835.77	3746.44	4066.49
hsa-miR-25-5p	301	294	276	228	260	94	23.9057	23.9686	22.8756	18.8825	19.9671	7.42521
hsa-miR-2681-5p	0	0	1	0	0	0	0	0	0.0828826	0	0	0
hsa-miR-2682-3p	6	6	2	0	0	0	0.476526	0.489154	0.165765	0	0	0
hsa-miR-2682-5p	36	70	76	10	6	4	2.85915	5.7068	6.29908	0.828181	0.46078	0.315966
hsa-miR-26a-1-3p	83	73	64	70	42	51	6.59194	5.95138	5.30449	5.79726	3.22546	4.02857
hsa-miR-26a-2-3p	224	235	217	256	222	316	17.7903	19.1585	17.9855	21.2014	17.0488	24.9613
hsa-miR-26a-5p	225361	214836	211492	221427	219708	221696	17898.4	17514.7	17529	18338.2	16872.8	17512.1
hsa-miR-26b-3p	196	186	177	123	121	127	15.5665	15.1638	14.6702	10.1866	9.29239	10.0319
hsa-miR-26b-5p	37822	41156	40476	32982	29580	31059	3003.86	3355.27	3354.76	2731.51	2271.64	2453.4
hsa-miR-27a-3p	121003	126552	135581	177442	150446	151555	9610.17	10317.2	11237.3	14695.4	11553.7	11971.6
hsa-miR-27a-5p	4556	4726	4664	5951	8210	10369	361.842	385.29	386.565	492.85	630.5	819.064
hsa-miR-27b-3p	218300	197069	193821	209594	262289	237116	17337.6	16066.2	16064.4	17358.2	20142.9	18730.2
hsa-miR-27b-5p	2938	2250	1951	1324	1909	2215	233.339	183.433	161.704	109.651	146.605	174.966
hsa-miR-28-3p	39177	28633	26428	35529	35030	27979	3111.47	2334.33	2190.42	2942.44	2690.18	2210.11
hsa-miR-28-5p	4169	3651	4270	4490	3964	4107	331.106	297.65	353.909	371.853	304.422	324.418
hsa-miR-296-3p	132	159	193	84	90	80	10.4836	12.9626	15.9963	6.95672	6.91169	6.31933
hsa-miR-2964a-3p	18	8	10	6	16	3	1.42958	0.652206	0.828826	0.496908	1.22875	0.236975
hsa-miR-2964a-5p	7	2	0	0	2	0	0.555946	0.163051	0	0	0.153593	0
hsa-miR-296-5p	85	66	51	59	76	105	6.75078	5.3807	4.22701	4.88627	5.83654	8.29411
hsa-miR-298	0	0	0	0	1	0	0	0	0	0	0.0767966	0
hsa-miR-299-3p	34	67	46	75	461	265	2.70031	5.46222	3.8126	6.21135	35.4032	20.9328
hsa-miR-299-5p	10	7	15	9	66	56	0.794209	0.57068	1.24324	0.745363	5.06858	4.42353
hsa-miR-29a-3p	36401	33854	36729	30985	34092	36579	2891	2759.97	3044.2	2566.12	2618.15	2889.43
hsa-miR-29a-5p	131	141	176	195	196	199	10.4041	11.4951	14.5873	16.1495	15.0521	15.7193
hsa-miR-29b-1-5p	314	310	283	363	468	199	24.9382	25.273	23.4558	30.063	35.9408	15.7193
hsa-miR-29b-2-5p	6	17	19	25	16	10	0.476526	1.38594	1.57477	2.07045	1.22875	0.789916
hsa-miR-29b-3p	3482	2687	3951	4423	5388	7800	276.544	219.06	327.469	366.304	413.78	616.134
hsa-miR-29c-3p	943	815	1019	822	582	848	74.8939	66.4434	84.4574	68.0764	44.6956	66.9848
hsa-miR-29c-5p	31	19	51	34	37	45	2.46205	1.54899	4.22701	2.81581	2.84147	3.55462
hsa-miR-301a-3p	5218	5099	4889	8059	6556	10210	414.418	415.7	405.213	667.431	503.478	806.504
hsa-miR-301a-5p	43	29	36	13	19	14	3.4151	2.36425	2.98377	1.07663	1.45914	1.10588
hsa-miR-301b	1238	1127	1243	2014	1474	2228	98.3231	91.8795	103.023	166.796	113.198	175.993
hsa-miR-302b-3p	0	2	0	0	0	2	0	0.163051	0	0	0	0.157983
hsa-miR-302d-3p	0	0	0	0	1	0	0	0	0	0	0.0767966	0
hsa-miR-3064-3p	0	3	0	0	1	0	0	0.244577	0	0	0.0767966	0
hsa-miR-3064-5p	1	2	0	3	0	1	0.0794209	0.163051	0	0.248454	0	0.0789916
hsa-miR-3065-3p	78	57	58	89	142	38	6.19483	4.64697	4.80719	7.37081	10.9051	3.00168
hsa-miR-3065-5p	87	100	85	93	222	62	6.90962	8.15257	7.04502	7.70208	17.0488	4.89748
hsa-miR-3074-3p	12	16	9	11	12	12	0.953051	1.30441	0.745944	0.910999	0.921559	0.947899
hsa-miR-3074-5p	24033	24354	28228	26729	24918	32919	1908.72	1985.48	2339.61	2213.64	1913.62	2600.32
hsa-miR-30a-3p	4690	5164	5401	2284	1998	1891	372.484	420.999	447.649	189.156	153.44	149.373
hsa-miR-30a-5p	291564	301685	292589	171373	125177	131458	23156.3	24595.1	24250.5	14192.8	9613.17	10384.1
hsa-miR-30b-3p	230	229	256	286	225	365	18.2668	18.6694	21.218	23.686	17.2792	28.8319
hsa-miR-30b-5p	12363	13347	14663	13382	12414	18613	981.881	1088.12	1215.31	1108.27	953.353	1470.27
hsa-miR-30c-1-3p	586	410	430	503	452	617	46.5407	33.4255	35.6395	41.6575	34.7121	48.7378
hsa-miR-30c-2-3p	362	374	348	199	115	130	28.7504	30.4906	28.8432	16.4808	8.83161	10.2689
hsa-miR-30c-5p	34161	32286	30847	25933	23695	25631	2713.1	2632.14	2556.68	2147.72	1819.7	2024.63
hsa-miR-30d-3p	1975	1656	1865	1429	1720	2075	156.856	135.007	154.576	118.347	132.09	163.908
hsa-miR-30d-5p	146254	133038	122540	137395	162649	167654	11615.6	10846	10156.4	11378.8	12490.9	13243.3
hsa-miR-30e-3p	5469	5190	5301	4970	6909	6579	434.353	423.118	439.361	411.606	530.588	519.686
hsa-miR-30e-5p	123884	105223	113207	132542	140520	157909	9838.98	8578.38	9382.89	10976.9	10791.5	12473.5
hsa-miR-3115	6	15	9	3	7	3	0.476526	1.22289	0.745944	0.248454	0.537576	0.236975
hsa-miR-3116	21	14	16	12	24	22	1.66784	1.14136	1.32612	0.993817	1.84312	1.73781
hsa-miR-3117-3p	1	0	3	0	2	0	0.0794209	0	0.248648	0	0.153593	0
hsa-miR-3120-3p	5	0	7	1	3	2	0.397105	0	0.580178	0.0828181	0.23039	0.157983
hsa-miR-3121-3p	3	3	3	2	1	1	0.238263	0.244577	0.248648	0.165636	0.0767966	0.0789916
hsa-miR-3122	0	1	0	0	0	0	0	0.0815257	0	0	0	0
hsa-miR-3124-5p	0	0	0	2	1	2	0	0	0	0.165636	0.0767966	0.157983
hsa-miR-3126-3p	2	2	2	2	4	3	0.158842	0.163051	0.165765	0.165636	0.307186	0.236975
hsa-miR-3126-5p	0	4	8	1	0	1	0	0.326103	0.663061	0.0828181	0	0.0789916
hsa-miR-3127-3p	1	1	0	1	0	2	0.0794209	0.0815257	0	0.0828181	0	0.157983
hsa-miR-3127-5p	2	5	5	1	7	5	0.158842	0.407629	0.414413	0.0828181	0.537576	0.394958
hsa-miR-3128	10	8	10	9	10	6	0.794209	0.652206	0.828826	0.745363	0.767966	0.473949
hsa-miR-3129-3p	5	12	17	3	1	3	0.397105	0.978308	1.409	0.248454	0.0767966	0.236975
hsa-miR-3129-5p	1	2	1	0	0	5	0.0794209	0.163051	0.0828826	0	0	0.394958
hsa-miR-3130-3p	19	62	49	28	22	45	1.509	5.05459	4.06125	2.31891	1.68953	3.55462
hsa-miR-3130-5p	18	62	47	30	19	46	1.42958	5.05459	3.89548	2.48454	1.45914	3.63361
hsa-miR-3131	3	0	0	0	0	0	0.238263	0	0	0	0	0
hsa-miR-3132	0	0	0	0	0	1	0	0	0	0	0	0.0789916
hsa-miR-3133	5	4	9	0	9	10	0.397105	0.326103	0.745944	0	0.691169	0.789916
hsa-miR-3134	3	0	2	2	5	2	0.238263	0	0.165765	0.165636	0.383983	0.157983
hsa-miR-3135a	0	0	0	2	0	0	0	0	0	0.165636	0	0
hsa-miR-3136-3p	0	0	0	1	0	0	0	0	0	0.0828181	0	0
hsa-miR-3136-5p	15	16	22	10	23	29	1.19131	1.30441	1.82342	0.828181	1.76632	2.29076
hsa-miR-3137	2	0	2	0	0	0	0.158842	0	0.165765	0	0	0
hsa-miR-3138	6	4	1	2	6	4	0.476526	0.326103	0.0828826	0.165636	0.46078	0.315966
hsa-miR-3139	12	10	13	7	18	8	0.953051	0.815257	1.07747	0.579726	1.38234	0.631933
hsa-miR-31-3p	3225	3704	3550	3998	2221	3231	256.132	301.971	294.233	331.107	170.565	255.222
hsa-miR-3140-3p	13	17	10	9	9	7	1.03247	1.38594	0.828826	0.745363	0.691169	0.552941
hsa-miR-3140-5p	0	2	0	0	0	0	0	0.163051	0	0	0	0
hsa-miR-3141	1	3	0	0	2	1	0.0794209	0.244577	0	0	0.153593	0.0789916
hsa-miR-3143	8	3	8	6	12	2	0.635367	0.244577	0.663061	0.496908	0.921559	0.157983
hsa-miR-3144-3p	0	0	0	0	3	0	0	0	0	0	0.23039	0
hsa-miR-3145-3p	7	6	7	15	6	12	0.555946	0.489154	0.580178	1.24227	0.46078	0.947899
hsa-miR-3145-5p	1	3	3	6	0	5	0.0794209	0.244577	0.248648	0.496908	0	0.394958
hsa-miR-3146	0	0	0	1	0	3	0	0	0	0.0828181	0	0.236975
hsa-miR-3148	0	2	1	1	0	0	0	0.163051	0.0828826	0.0828181	0	0
hsa-miR-3149	3	1	0	0	2	4	0.238263	0.0815257	0	0	0.153593	0.315966
hsa-miR-3150a-3p	1	5	3	1	0	0	0.0794209	0.407629	0.248648	0.0828181	0	0
hsa-miR-3150a-5p	4	2	1	3	2	15	0.317684	0.163051	0.0828826	0.248454	0.153593	1.18487
hsa-miR-3150b-3p	4	3	1	3	2	15	0.317684	0.244577	0.0828826	0.248454	0.153593	1.18487
hsa-miR-3152-3p	1	1	1	0	0	3	0.0794209	0.0815257	0.0828826	0	0	0.236975
hsa-miR-3152-5p	132	101	82	32	7	53	10.4836	8.2341	6.79638	2.65018	0.537576	4.18655
hsa-miR-3155a	11	15	20	15	6	6	0.87363	1.22289	1.65765	1.24227	0.46078	0.473949
hsa-miR-3157-3p	11	10	11	13	14	15	0.87363	0.815257	0.911709	1.07663	1.07515	1.18487
hsa-miR-3157-5p	14	6	32	4	10	22	1.11189	0.489154	2.65224	0.331272	0.767966	1.73781
hsa-miR-3158-3p	407	405	433	428	494	607	32.3243	33.0179	35.8882	35.4461	37.9375	47.9479
hsa-miR-3158-5p	269	205	191	178	197	172	21.3642	16.7128	15.8306	14.7416	15.1289	13.5865
hsa-miR-3159	6	14	2	6	7	3	0.476526	1.14136	0.165765	0.496908	0.537576	0.236975
hsa-miR-31-5p	98106	98990	102683	109441	92114	87317	7791.67	8070.23	8510.64	9063.69	7074.04	6897.31
hsa-miR-3160-3p	11	3	3	11	0	1	0.87363	0.244577	0.248648	0.910999	0	0.0789916
hsa-miR-3162-3p	0	0	0	2	0	0	0	0	0	0.165636	0	0
hsa-miR-3162-5p	2	0	3	0	3	0	0.158842	0	0.248648	0	0.23039	0
hsa-miR-3163	8	4	6	8	2	5	0.635367	0.326103	0.497296	0.662544	0.153593	0.394958
hsa-miR-3165	0	6	3	2	1	0	0	0.489154	0.248648	0.165636	0.0767966	0
hsa-miR-3166	8	15	19	6	8	28	0.635367	1.22289	1.57477	0.496908	0.614373	2.21176
hsa-miR-3170	0	2	0	2	2	0	0	0.163051	0	0.165636	0.153593	0
hsa-miR-3173-3p	0	4	0	0	0	2	0	0.326103	0	0	0	0.157983
hsa-miR-3173-5p	7	8	6	6	5	7	0.555946	0.652206	0.497296	0.496908	0.383983	0.552941
hsa-miR-3174	11	19	13	11	17	13	0.87363	1.54899	1.07747	0.910999	1.30554	1.02689
hsa-miR-3175	3	2	0	1	0	1	0.238263	0.163051	0	0.0828181	0	0.0789916
hsa-miR-3176	72	67	32	30	34	35	5.71831	5.46222	2.65224	2.48454	2.61108	2.7647
hsa-miR-3177-3p	15	11	15	6	4	14	1.19131	0.896783	1.24324	0.496908	0.307186	1.10588
hsa-miR-3177-5p	3	8	7	5	6	2	0.238263	0.652206	0.580178	0.41409	0.46078	0.157983
hsa-miR-3179	2	1	0	3	0	1	0.158842	0.0815257	0	0.248454	0	0.0789916
hsa-miR-3180	130	126	140	32	22	32	10.3247	10.2722	11.6036	2.65018	1.68953	2.52773
hsa-miR-3180-3p	414	460	443	126	74	109	32.8803	37.5018	36.717	10.4351	5.68295	8.61008
hsa-miR-3180-5p	37	25	29	13	9	30	2.93857	2.03814	2.4036	1.07663	0.691169	2.36975
hsa-miR-3181	0	4	5	2	0	0	0	0.326103	0.414413	0.165636	0	0
hsa-miR-3184-5p	8547	7447	6967	6205	7670	8677	678.811	607.122	577.443	513.886	589.03	685.41
hsa-miR-3187-3p	15	13	9	5	9	2	1.19131	1.05983	0.745944	0.41409	0.691169	0.157983
hsa-miR-3187-5p	0	1	8	0	2	0	0	0.0815257	0.663061	0	0.153593	0
hsa-miR-3188	7	9	5	7	9	26	0.555946	0.733731	0.414413	0.579726	0.691169	2.05378
hsa-miR-3189-3p	0	0	0	1	0	0	0	0	0	0.0828181	0	0
hsa-miR-3190-3p	2	3	1	0	0	3	0.158842	0.244577	0.0828826	0	0	0.236975
hsa-miR-3192	1	2	0	0	2	3	0.0794209	0.163051	0	0	0.153593	0.236975
hsa-miR-3193	0	0	0	0	0	1	0	0	0	0	0	0.0789916
hsa-miR-3194-3p	0	0	0	2	0	0	0	0	0	0.165636	0	0
hsa-miR-3199	4	3	3	7	4	3	0.317684	0.244577	0.248648	0.579726	0.307186	0.236975
hsa-miR-3200-3p	19	8	8	8	5	23	1.509	0.652206	0.663061	0.662544	0.383983	1.81681
hsa-miR-3200-5p	0	0	0	0	1	0	0	0	0	0	0.0767966	0
hsa-miR-3202	0	0	0	0	0	3	0	0	0	0	0	0.236975
hsa-miR-320a	13572	15312	15139	11336	13023	12486	1077.9	1248.32	1254.76	938.826	1000.12	986.289
hsa-miR-320b	488	535	577	446	444	740	38.7574	43.6163	47.8233	36.9369	34.0977	58.4538
hsa-miR-320c	59	98	88	67	41	73	4.68583	7.98952	7.29367	5.54881	3.14866	5.76638
hsa-miR-320d	23	52	33	30	15	22	1.82668	4.23934	2.73513	2.48454	1.15195	1.73781
hsa-miR-323a-3p	40	55	61	30	217	109	3.17684	4.48391	5.05584	2.48454	16.6649	8.61008
hsa-miR-323a-5p	0	0	1	1	1	1	0	0	0.0828826	0.0828181	0.0767966	0.0789916
hsa-miR-323b-3p	17	37	14	18	63	40	1.35016	3.01645	1.16036	1.49073	4.83819	3.15966
hsa-miR-32-3p	363	399	449	254	209	157	28.8298	32.5288	37.2143	21.0358	16.0505	12.4017
hsa-miR-324-3p	190	194	140	86	77	89	15.09	15.816	11.6036	7.12235	5.91334	7.03025
hsa-miR-324-5p	332	329	405	255	336	295	26.3677	26.822	33.5675	21.1186	25.8037	23.3025
hsa-miR-32-5p	225	232	227	244	257	343	17.8697	18.914	18.8144	20.2076	19.7367	27.0941
hsa-miR-326	0	1	2	0	0	1	0	0.0815257	0.165765	0	0	0.0789916
hsa-miR-328	20	29	26	18	20	29	1.58842	2.36425	2.15495	1.49073	1.53593	2.29076
hsa-miR-329	3	14	8	13	63	22	0.238263	1.14136	0.663061	1.07663	4.83819	1.73781
hsa-miR-330-3p	121	90	91	104	92	68	9.60993	7.33731	7.54232	8.61308	7.06529	5.37143
hsa-miR-330-5p	1292	1027	1073	993	855	735	102.612	83.7269	88.9331	82.2383	65.6611	58.0588
hsa-miR-331-3p	919	979	954	728	530	770	72.9878	79.8137	79.07	60.2915	40.7022	60.8235
hsa-miR-331-5p	372	272	297	252	236	289	29.5446	22.175	24.6161	20.8702	18.124	22.8286
hsa-miR-335-3p	25527	26217	26009	6735	18906	6502	2027.38	2137.36	2155.69	557.78	1451.92	513.603
hsa-miR-335-5p	825	972	834	427	973	562	65.5223	79.243	69.1241	35.3633	74.7231	44.3933
hsa-miR-337-3p	14	25	19	21	104	43	1.11189	2.03814	1.57477	1.73918	7.98685	3.39664
hsa-miR-337-5p	6	31	19	17	82	63	0.476526	2.5273	1.57477	1.40791	6.29732	4.97647
hsa-miR-338-3p	87	100	85	93	222	62	6.90962	8.15257	7.04502	7.70208	17.0488	4.89748
hsa-miR-338-5p	0	1	0	0	3	0	0	0.0815257	0	0	0.23039	0
hsa-miR-339-3p	1042	891	1015	658	871	1069	82.7566	72.6394	84.1259	54.4943	66.8898	84.442
hsa-miR-339-5p	447	401	465	292	283	357	35.5012	32.6918	38.5404	24.1829	21.7334	28.2
hsa-miR-33a-3p	110	115	151	98	79	111	8.7363	9.37546	12.5153	8.11617	6.06693	8.76806
hsa-miR-33a-5p	226	175	242	265	320	318	17.9491	14.267	20.0576	21.9468	24.5749	25.1193
hsa-miR-33b-3p	391	394	426	150	206	99	31.0536	32.1211	35.308	12.4227	15.8201	7.82017
hsa-miR-33b-5p	170	98	150	149	203	189	13.5016	7.98952	12.4324	12.3399	15.5897	14.9294
hsa-miR-340-3p	74	68	63	66	63	85	5.87715	5.54375	5.22161	5.46599	4.83819	6.71428
hsa-miR-340-5p	7419	6891	7128	6802	5092	5261	589.224	561.794	590.787	563.328	391.048	415.575
hsa-miR-342-3p	1480	1579	1831	1745	1787	2722	117.543	128.729	151.758	144.518	137.236	215.015
hsa-miR-342-5p	6	6	10	9	4	11	0.476526	0.489154	0.828826	0.745363	0.307186	0.868907
hsa-miR-345-3p	0	0	2	2	0	1	0	0	0.165765	0.165636	0	0.0789916
hsa-miR-345-5p	6390	5895	5721	3205	2813	2301	507.5	480.594	474.172	265.432	216.029	181.76
hsa-miR-34a-3p	334	360	379	231	83	108	26.5266	29.3493	31.4125	19.131	6.37412	8.53109
hsa-miR-34a-5p	12863	13353	13853	11669	4396	8133	1021.59	1088.61	1148.17	966.404	337.598	642.438
hsa-miR-34b-3p	163	176	156	100	46	106	12.9456	14.3485	12.9297	8.28181	3.53264	8.37311
hsa-miR-34b-5p	878	739	906	494	282	401	69.7316	60.2475	75.0917	40.9121	21.6566	31.6756
hsa-miR-34c-3p	94	102	116	48	33	48	7.46557	8.31562	9.61439	3.97527	2.53429	3.7916
hsa-miR-34c-5p	12616	11723	12150	8720	5121	7387	1001.97	955.726	1007.02	722.173	393.275	583.511
hsa-miR-3545-3p	54	40	39	86	102	323	4.28873	3.26103	3.23242	7.12235	7.83325	25.5143
hsa-miR-3545-5p	15568	11758	11261	20972	29294	63746	1236.42	958.579	933.341	1736.86	2249.68	5035.4
hsa-miR-3605-3p	35	25	22	32	13	23	2.77973	2.03814	1.82342	2.65018	0.998356	1.81681
hsa-miR-3605-5p	91	92	62	52	54	52	7.2273	7.50036	5.13872	4.30654	4.14702	4.10756
hsa-miR-3607-3p	54	73	54	52	54	79	4.28873	5.95138	4.47566	4.30654	4.14702	6.24033
hsa-miR-3607-5p	1	0	0	0	0	1	0.0794209	0	0	0	0	0.0789916
hsa-miR-3609	164	138	126	110	177	201	13.025	11.2505	10.4432	9.10999	13.593	15.8773
hsa-miR-3610	1	2	0	1	0	0	0.0794209	0.163051	0	0.0828181	0	0
hsa-miR-3611	11	2	15	11	9	10	0.87363	0.163051	1.24324	0.910999	0.691169	0.789916
hsa-miR-3613-3p	18	14	19	42	27	14	1.42958	1.14136	1.57477	3.47836	2.07351	1.10588
hsa-miR-3613-5p	132	123	173	153	148	132	10.4836	10.0277	14.3387	12.6712	11.3659	10.4269
hsa-miR-361-3p	409	370	346	401	490	403	32.4832	30.1645	28.6774	33.21	37.6303	31.8336
hsa-miR-3614-3p	1	0	0	1	3	0	0.0794209	0	0	0.0828181	0.23039	0
hsa-miR-3614-5p	8	6	6	24	38	66	0.635367	0.489154	0.497296	1.98763	2.91827	5.21344
hsa-miR-3615	77	69	86	34	70	38	6.11541	5.62527	7.12791	2.81581	5.37576	3.00168
hsa-miR-361-5p	4258	4189	4247	4369	4094	4842	338.174	341.511	352.003	361.832	314.405	382.477
hsa-miR-3617	1	0	1	3	10	1	0.0794209	0	0.0828826	0.248454	0.767966	0.0789916
hsa-miR-3619-3p	2	0	1	2	0	0	0.158842	0	0.0828826	0.165636	0	0
hsa-miR-3619-5p	5	15	12	2	12	1	0.397105	1.22289	0.994592	0.165636	0.921559	0.0789916
hsa-miR-3620	5	2	5	0	4	2	0.397105	0.163051	0.414413	0	0.307186	0.157983
hsa-miR-3622b-3p	0	0	0	0	0	2	0	0	0	0	0	0.157983
hsa-miR-362-3p	10	3	13	16	16	18	0.794209	0.244577	1.07747	1.32509	1.22875	1.42185
hsa-miR-362-5p	689	919	902	797	1479	2519	54.721	74.9221	74.7601	66.006	113.582	198.98
hsa-miR-363-3p	6	4	7	0	289	9	0.476526	0.326103	0.580178	0	22.1942	0.710924
hsa-miR-3646	6	1	3	2	3	0	0.476526	0.0815257	0.248648	0.165636	0.23039	0
hsa-miR-3648	6	9	14	5	7	3	0.476526	0.733731	1.16036	0.41409	0.537576	0.236975
hsa-miR-3650	0	0	0	1	0	0	0	0	0	0.0828181	0	0
hsa-miR-3651	10	14	9	10	42	19	0.794209	1.14136	0.745944	0.828181	3.22546	1.50084
hsa-miR-3652	0	0	0	0	0	1	0	0	0	0	0	0.0789916
hsa-miR-3653	2	0	0	0	1	2	0.158842	0	0	0	0.0767966	0.157983
hsa-miR-3654	0	0	0	0	2	0	0	0	0	0	0.153593	0
hsa-miR-3657	0	6	1	0	0	4	0	0.489154	0.0828826	0	0	0.315966
hsa-miR-3659	26	21	21	11	9	3	2.06494	1.71204	1.74054	0.910999	0.691169	0.236975
hsa-miR-365a-3p	2648	2667	2896	3706	4577	2930	210.307	217.429	240.028	306.924	351.498	231.445
hsa-miR-365a-5p	57	58	62	97	127	54	4.52699	4.72849	5.13872	8.03335	9.75317	4.26554
hsa-miR-365b-3p	2648	2667	2896	3706	4577	2930	210.307	217.429	240.028	306.924	351.498	231.445
hsa-miR-365b-5p	47	47	46	24	32	22	3.73278	3.83171	3.8126	1.98763	2.45749	1.73781
hsa-miR-3661	9	3	11	26	19	15	0.714788	0.244577	0.911709	2.15327	1.45914	1.18487
hsa-miR-3662	23	32	22	7	8	12	1.82668	2.60882	1.82342	0.579726	0.614373	0.947899
hsa-miR-3663-3p	0	0	2	0	0	0	0	0	0.165765	0	0	0
hsa-miR-3664-3p	8	7	1	5	3	2	0.635367	0.57068	0.0828826	0.41409	0.23039	0.157983
hsa-miR-3664-5p	0	0	0	0	1	0	0	0	0	0	0.0767966	0
hsa-miR-367-3p	1	0	0	0	0	0	0.0794209	0	0	0	0	0
hsa-miR-3674	0	1	0	0	0	0	0	0.0815257	0	0	0	0
hsa-miR-3675-3p	2	3	0	0	1	0	0.158842	0.244577	0	0	0.0767966	0
hsa-miR-3675-5p	1	0	0	0	0	2	0.0794209	0	0	0	0	0.157983
hsa-miR-3676-3p	11	31	22	14	17	33	0.87363	2.5273	1.82342	1.15945	1.30554	2.60672
hsa-miR-3677-3p	196	155	190	77	86	57	15.5665	12.6365	15.7477	6.37699	6.60451	4.50252
hsa-miR-3677-5p	2	1	2	1	5	0	0.158842	0.0815257	0.165765	0.0828181	0.383983	0
hsa-miR-3679-3p	1	1	0	1	0	0	0.0794209	0.0815257	0	0.0828181	0	0
hsa-miR-3679-5p	8	15	11	2	1	2	0.635367	1.22289	0.911709	0.165636	0.0767966	0.157983
hsa-miR-3680-3p	1	0	1	3	0	0	0.0794209	0	0.0828826	0.248454	0	0
hsa-miR-3680-5p	3	3	0	0	1	0	0.238263	0.244577	0	0	0.0767966	0
hsa-miR-3681-5p	2	1	0	0	0	0	0.158842	0.0815257	0	0	0	0
hsa-miR-3682-3p	1	6	2	4	0	0	0.0794209	0.489154	0.165765	0.331272	0	0
hsa-miR-3684	22	21	3	12	19	13	1.74726	1.71204	0.248648	0.993817	1.45914	1.02689
hsa-miR-3685	1	2	3	2	5	2	0.0794209	0.163051	0.248648	0.165636	0.383983	0.157983
hsa-miR-3687	77	85	53	29	48	7	6.11541	6.92968	4.39278	2.40172	3.68624	0.552941
hsa-miR-3688-3p	28	24	11	24	29	16	2.22379	1.95662	0.911709	1.98763	2.2271	1.26387
hsa-miR-3691-3p	2	5	0	2	0	1	0.158842	0.407629	0	0.165636	0	0.0789916
hsa-miR-3691-5p	56	65	46	50	32	50	4.44757	5.29917	3.8126	4.1409	2.45749	3.94958
hsa-miR-369-3p	66	106	108	133	347	223	5.24178	8.64172	8.95132	11.0148	26.6484	17.6151
hsa-miR-369-5p	44	48	61	45	186	91	3.49452	3.91323	5.05584	3.72681	14.2842	7.18823
hsa-miR-370	13	19	21	14	61	17	1.03247	1.54899	1.74054	1.15945	4.68459	1.34286
hsa-miR-371a-5p	0	0	1	0	0	0	0	0	0.0828826	0	0	0
hsa-miR-372	0	0	0	0	0	1	0	0	0	0	0	0.0789916
hsa-miR-373-3p	0	2	0	0	0	0	0	0.163051	0	0	0	0
hsa-miR-374a-3p	4855	4320	4325	4413	4198	3299	385.589	352.191	358.467	365.476	322.392	260.593
hsa-miR-374a-5p	1753	1587	1643	1931	1873	1650	139.225	129.381	136.176	159.922	143.84	130.336
hsa-miR-374b-3p	358	306	323	215	207	184	28.4327	24.9469	26.7711	17.8059	15.8969	14.5344
hsa-miR-374b-5p	525	511	409	414	428	775	41.696	41.6596	33.899	34.2867	32.8689	61.2185
hsa-miR-375	181	172	228	382	552	443	14.3752	14.0224	18.8972	31.6365	42.3917	34.9933
hsa-miR-376a-3p	10	18	17	19	65	31	0.794209	1.46746	1.409	1.57354	4.99178	2.44874
hsa-miR-376a-5p	4	1	8	2	18	12	0.317684	0.0815257	0.663061	0.165636	1.38234	0.947899
hsa-miR-376b	27	34	37	31	140	71	2.14436	2.77187	3.06666	2.56736	10.7515	5.6084
hsa-miR-376c	71	115	108	87	358	246	5.63889	9.37546	8.95132	7.20517	27.4932	19.4319
hsa-miR-377-3p	12	40	28	27	156	111	0.953051	3.26103	2.32071	2.23609	11.9803	8.76806
hsa-miR-377-5p	27	30	30	25	146	142	2.14436	2.44577	2.48648	2.07045	11.2123	11.2168
hsa-miR-378a-3p	78810	72024	68761	55155	67912	83913	6259.16	5871.81	5699.09	4567.83	5215.41	6628.42
hsa-miR-378a-5p	232	216	222	142	180	278	18.4257	17.6096	18.3999	11.7602	13.8234	21.9597
hsa-miR-378b	1	0	0	0	0	0	0.0794209	0	0	0	0	0
hsa-miR-378c	1785	1566	1696	1004	1180	1458	141.766	127.669	140.569	83.1493	90.62	115.17
hsa-miR-378d	347	272	302	163	154	211	27.5591	22.175	25.0306	13.4993	11.8267	16.6672
hsa-miR-378e	1	0	3	0	1	2	0.0794209	0	0.248648	0	0.0767966	0.157983
hsa-miR-378f	2	0	0	0	0	0	0.158842	0	0	0	0	0
hsa-miR-378g	1	0	0	0	1	3	0.0794209	0	0	0	0.0767966	0.236975
hsa-miR-378i	0	1	0	0	0	1	0	0.0815257	0	0	0	0.0789916
hsa-miR-379-3p	31	26	18	28	123	32	2.46205	2.11967	1.49189	2.31891	9.44598	2.52773
hsa-miR-379-5p	49	99	75	78	431	191	3.89163	8.07104	6.2162	6.45981	33.0993	15.0874
hsa-miR-380-3p	22	19	27	18	126	45	1.74726	1.54899	2.23783	1.49073	9.67637	3.55462
hsa-miR-380-5p	0	0	0	0	1	0	0	0	0	0	0.0767966	0
hsa-miR-381	873	1250	1319	1399	11063	5005	69.3345	101.907	109.322	115.862	849.601	395.353
hsa-miR-382-3p	11	17	9	16	84	33	0.87363	1.38594	0.745944	1.32509	6.45091	2.60672
hsa-miR-382-5p	32	79	67	49	276	132	2.54147	6.44053	5.55314	4.05808	21.1959	10.4269
hsa-miR-3909	78	81	72	78	95	61	6.19483	6.60358	5.96755	6.45981	7.29568	4.81849
hsa-miR-3911	1	4	0	0	0	0	0.0794209	0.326103	0	0	0	0
hsa-miR-3912	33	30	44	43	45	45	2.62089	2.44577	3.64684	3.56118	3.45585	3.55462
hsa-miR-3913-3p	16	10	12	17	16	15	1.27073	0.815257	0.994592	1.40791	1.22875	1.18487
hsa-miR-3913-5p	16	10	12	17	16	15	1.27073	0.815257	0.994592	1.40791	1.22875	1.18487
hsa-miR-3916	5	2	0	0	1	1	0.397105	0.163051	0	0	0.0767966	0.0789916
hsa-miR-3917	16	4	9	0	6	0	1.27073	0.326103	0.745944	0	0.46078	0
hsa-miR-3918	0	2	1	0	0	4	0	0.163051	0.0828826	0	0	0.315966
hsa-miR-3922-5p	0	0	0	1	0	0	0	0	0	0.0828181	0	0
hsa-miR-3927	0	0	0	6	0	1	0	0	0	0.496908	0	0.0789916
hsa-miR-3928	1	5	6	3	2	2	0.0794209	0.407629	0.497296	0.248454	0.153593	0.157983
hsa-miR-3929	72	74	53	79	18	60	5.71831	6.0329	4.39278	6.54263	1.38234	4.73949
hsa-miR-3934	22	24	20	20	25	16	1.74726	1.95662	1.65765	1.65636	1.91991	1.26387
hsa-miR-3935	51	50	38	49	22	42	4.05047	4.07629	3.14954	4.05808	1.68953	3.31765
hsa-miR-3936	2	0	4	2	0	0	0.158842	0	0.331531	0.165636	0	0
hsa-miR-3938	0	0	1	0	2	3	0	0	0.0828826	0	0.153593	0.236975
hsa-miR-3939	22	11	12	17	15	6	1.74726	0.896783	0.994592	1.40791	1.15195	0.473949
hsa-miR-3940-3p	30	33	33	30	31	73	2.38263	2.69035	2.73513	2.48454	2.38069	5.76638
hsa-miR-3940-5p	6	9	4	3	6	0	0.476526	0.733731	0.331531	0.248454	0.46078	0
hsa-miR-3941	12	0	0	0	9	5	0.953051	0	0	0	0.691169	0.394958
hsa-miR-3942-3p	19	42	18	29	33	28	1.509	3.42408	1.49189	2.40172	2.53429	2.21176
hsa-miR-3942-5p	22	31	19	10	12	31	1.74726	2.5273	1.57477	0.828181	0.921559	2.44874
hsa-miR-3944-3p	4	1	2	6	2	3	0.317684	0.0815257	0.165765	0.496908	0.153593	0.236975
hsa-miR-3944-5p	5	5	5	4	3	1	0.397105	0.407629	0.414413	0.331272	0.23039	0.0789916
hsa-miR-409-3p	1140	1749	1629	1353	6182	2260	90.5398	142.588	135.016	112.053	474.757	178.521
hsa-miR-409-5p	112	92	51	35	208	139	8.89514	7.50036	4.22701	2.89863	15.9737	10.9798
hsa-miR-410	1476	2793	2686	1460	6778	3530	117.225	227.701	222.623	120.914	520.527	278.84
hsa-miR-411-3p	38	66	57	59	285	74	3.01799	5.3807	4.72431	4.88627	21.887	5.84538
hsa-miR-411-5p	2642	3915	3934	2976	15039	5538	209.83	319.173	326.06	246.467	1154.94	437.455
hsa-miR-412	0	0	0	1	0	0	0	0	0	0.0828181	0	0
hsa-miR-421	1887	1653	1635	1156	1741	1104	149.867	134.762	135.513	95.7377	133.703	87.2067
hsa-miR-423-3p	8559	7456	6981	6217	7676	8706	679.764	607.856	578.604	514.88	589.491	687.701
hsa-miR-423-5p	5992	5093	5024	5086	5531	7488	475.89	415.21	416.402	421.213	424.762	591.489
hsa-miR-424-3p	5816	5986	5804	5113	4821	3931	461.912	488.013	481.051	423.449	370.236	310.516
hsa-miR-424-5p	10464	12197	11709	13058	11725	11454	831.061	994.369	970.473	1081.44	900.44	904.769
hsa-miR-425-3p	164	211	207	106	193	138	13.025	17.2019	17.1567	8.77871	14.8217	10.9008
hsa-miR-425-5p	5288	5145	4910	4413	4831	4769	419.978	419.45	406.954	365.476	371.004	376.711
hsa-miR-4286	83	51	86	84	104	252	6.59194	4.15781	7.12791	6.95672	7.98685	19.9059
hsa-miR-429	2838	2782	2594	4728	5522	3931	225.397	226.805	214.998	391.564	424.071	310.516
hsa-miR-431-3p	10	21	28	8	42	34	0.794209	1.71204	2.32071	0.662544	3.22546	2.68571
hsa-miR-4315	0	0	0	0	0	1	0	0	0	0	0	0.0789916
hsa-miR-431-5p	97	128	143	87	751	194	7.70383	10.4353	11.8522	7.20517	57.6742	15.3244
hsa-miR-432-3p	0	3	0	0	3	2	0	0.244577	0	0	0.23039	0.157983
hsa-miR-432-5p	57	112	116	37	253	90	4.52699	9.13088	9.61439	3.06427	19.4295	7.10924
hsa-miR-4326	19	24	22	17	21	12	1.509	1.95662	1.82342	1.40791	1.61273	0.947899
hsa-miR-433	8	10	28	11	43	25	0.635367	0.815257	2.32071	0.910999	3.30225	1.97479
hsa-miR-4422	1	0	0	1	1	2	0.0794209	0	0	0.0828181	0.0767966	0.157983
hsa-miR-4423-3p	42	37	21	6	9	6	3.33568	3.01645	1.74054	0.496908	0.691169	0.473949
hsa-miR-4423-5p	71	96	82	9	38	54	5.63889	7.82647	6.79638	0.745363	2.91827	4.26554
hsa-miR-4424	2	2	0	0	0	0	0.158842	0.163051	0	0	0	0
hsa-miR-4425	0	0	0	0	1	0	0	0	0	0	0.0767966	0
hsa-miR-4431	0	1	1	0	0	0	0	0.0815257	0.0828826	0	0	0
hsa-miR-4435	92	73	62	55	63	39	7.30672	5.95138	5.13872	4.55499	4.83819	3.08067
hsa-miR-4436b-3p	0	0	0	1	4	0	0	0	0	0.0828181	0.307186	0
hsa-miR-4436b-5p	0	0	0	0	1	0	0	0	0	0	0.0767966	0
hsa-miR-4445-3p	1	3	0	2	2	0	0.0794209	0.244577	0	0.165636	0.153593	0
hsa-miR-4445-5p	0	0	1	1	0	1	0	0	0.0828826	0.0828181	0	0.0789916
hsa-miR-4446-3p	1	1	0	0	0	0	0.0794209	0.0815257	0	0	0	0
hsa-miR-4446-5p	0	1	0	0	0	0	0	0.0815257	0	0	0	0
hsa-miR-4449	3	0	3	0	0	0	0.238263	0	0.248648	0	0	0
hsa-miR-4453	0	0	1	0	0	0	0	0	0.0828826	0	0	0
hsa-miR-4454	611	545	640	86	207	164	48.5262	44.4315	53.0449	7.12235	15.8969	12.9546
hsa-miR-4457	3	0	4	0	4	0	0.238263	0	0.331531	0	0.307186	0
hsa-miR-4461	13	9	6	11	11	5	1.03247	0.733731	0.497296	0.910999	0.844763	0.394958
hsa-miR-4466	0	1	2	2	3	3	0	0.0815257	0.165765	0.165636	0.23039	0.236975
hsa-miR-4467	0	0	3	1	11	0	0	0	0.248648	0.0828181	0.844763	0
hsa-miR-4469	0	0	0	0	0	1	0	0	0	0	0	0.0789916
hsa-miR-4473	13	21	29	13	13	7	1.03247	1.71204	2.4036	1.07663	0.998356	0.552941
hsa-miR-4474-3p	2	1	5	1	0	0	0.158842	0.0815257	0.414413	0.0828181	0	0
hsa-miR-4477a	0	3	6	0	0	1	0	0.244577	0.497296	0	0	0.0789916
hsa-miR-4477b	29	23	26	17	13	16	2.30321	1.87509	2.15495	1.40791	0.998356	1.26387
hsa-miR-4479	7	3	1	1	2	1	0.555946	0.244577	0.0828826	0.0828181	0.153593	0.0789916
hsa-miR-4482-3p	0	1	0	0	3	14	0	0.0815257	0	0	0.23039	1.10588
hsa-miR-4484	5	2	3	2	1	3	0.397105	0.163051	0.248648	0.165636	0.0767966	0.236975
hsa-miR-4485	25	25	31	17	35	4	1.98552	2.03814	2.56936	1.40791	2.68788	0.315966
hsa-miR-4495	1	0	0	0	0	0	0.0794209	0	0	0	0	0
hsa-miR-4498	3	3	1	3	1	4	0.238263	0.244577	0.0828826	0.248454	0.0767966	0.315966
hsa-miR-449a	3	11	13	5	5	1	0.238263	0.896783	1.07747	0.41409	0.383983	0.0789916
hsa-miR-449b-5p	2	0	0	0	4	0	0.158842	0	0	0	0.307186	0
hsa-miR-449c-5p	5	5	7	5	0	0	0.397105	0.407629	0.580178	0.41409	0	0
hsa-miR-4502	3	0	0	0	0	0	0.238263	0	0	0	0	0
hsa-miR-4503	1	0	0	4	0	0	0.0794209	0	0	0.331272	0	0
hsa-miR-4504	7	3	4	3	1	2	0.555946	0.244577	0.331531	0.248454	0.0767966	0.157983
hsa-miR-4507	0	0	0	0	0	1	0	0	0	0	0	0.0789916
hsa-miR-450a-3p	4	8	12	9	8	2	0.317684	0.652206	0.994592	0.745363	0.614373	0.157983
hsa-miR-450a-5p	1169	1125	1129	830	586	677	92.8431	91.7164	93.5745	68.739	45.0028	53.4773
hsa-miR-450b-5p	3875	2907	2938	2151	1597	1557	307.756	236.995	243.509	178.142	122.644	122.99
hsa-miR-4511	6	14	7	8	8	15	0.476526	1.14136	0.580178	0.662544	0.614373	1.18487
hsa-miR-4512	4	0	0	5	0	2	0.317684	0	0	0.41409	0	0.157983
hsa-miR-4515	0	1	0	0	0	0	0	0.0815257	0	0	0	0
hsa-miR-4517	41	44	25	43	35	36	3.25626	3.58713	2.07207	3.56118	2.68788	2.8437
hsa-miR-4518	0	1	0	0	2	0	0	0.0815257	0	0	0.153593	0
hsa-miR-4519	2	6	0	0	3	0	0.158842	0.489154	0	0	0.23039	0
hsa-miR-451a	0	0	2	2	3	3	0	0	0.165765	0.165636	0.23039	0.236975
hsa-miR-4520a-3p	18	37	24	0	22	4	1.42958	3.01645	1.98918	0	1.68953	0.315966
hsa-miR-4520a-5p	13	19	11	0	5	6	1.03247	1.54899	0.911709	0	0.383983	0.473949
hsa-miR-4520b-3p	13	19	9	1	5	6	1.03247	1.54899	0.745944	0.0828181	0.383983	0.473949
hsa-miR-4520b-5p	7	15	7	0	5	4	0.555946	1.22289	0.580178	0	0.383983	0.315966
hsa-miR-4521	8	11	18	6	10	14	0.635367	0.896783	1.49189	0.496908	0.767966	1.10588
hsa-miR-4522	0	0	0	0	0	1	0	0	0	0	0	0.0789916
hsa-miR-4523	0	2	8	2	0	0	0	0.163051	0.663061	0.165636	0	0
hsa-miR-4524a-3p	0	0	1	0	0	0	0	0	0.0828826	0	0	0
hsa-miR-4524a-5p	0	2	0	2	0	0	0	0.163051	0	0.165636	0	0
hsa-miR-4525	1	0	4	0	0	4	0.0794209	0	0.331531	0	0	0.315966
hsa-miR-452-5p	331	225	233	333	491	464	26.2883	18.3433	19.3117	27.5784	37.7071	36.6521
hsa-miR-4536-3p	0	0	0	1	2	1	0	0	0	0.0828181	0.153593	0.0789916
hsa-miR-4536-5p	0	0	0	1	2	1	0	0	0	0.0828181	0.153593	0.0789916
hsa-miR-454-3p	3816	3695	3567	4290	3765	3272	303.07	301.237	295.642	355.289	289.139	258.46
hsa-miR-454-5p	211	154	151	109	125	142	16.7578	12.555	12.5153	9.02717	9.59957	11.2168
hsa-miR-455-3p	1022	1160	1259	1069	1078	668	81.1682	94.5698	104.349	88.5325	82.7867	52.7664
hsa-miR-455-5p	3008	3031	3594	3101	2649	1889	238.898	247.104	297.88	256.819	203.434	149.215
hsa-miR-4636	2	1	2	3	6	2	0.158842	0.0815257	0.165765	0.248454	0.46078	0.157983
hsa-miR-4638-3p	5	1	13	7	3	5	0.397105	0.0815257	1.07747	0.579726	0.23039	0.394958
hsa-miR-4638-5p	0	2	0	0	0	0	0	0.163051	0	0	0	0
hsa-miR-4640-3p	10	2	2	12	2	8	0.794209	0.163051	0.165765	0.993817	0.153593	0.631933
hsa-miR-4640-5p	9	4	8	15	15	1	0.714788	0.326103	0.663061	1.24227	1.15195	0.0789916
hsa-miR-4642	9	19	17	13	3	2	0.714788	1.54899	1.409	1.07663	0.23039	0.157983
hsa-miR-4645-3p	14	11	17	22	4	9	1.11189	0.896783	1.409	1.822	0.307186	0.710924
hsa-miR-4647	8	2	7	9	3	5	0.635367	0.163051	0.580178	0.745363	0.23039	0.394958
hsa-miR-4648	1	2	0	0	0	0	0.0794209	0.163051	0	0	0	0
hsa-miR-4651	0	1	0	0	0	1	0	0.0815257	0	0	0	0.0789916
hsa-miR-4653-3p	2	0	0	0	0	0	0.158842	0	0	0	0	0
hsa-miR-4653-5p	0	0	1	0	0	1	0	0	0.0828826	0	0	0.0789916
hsa-miR-4654	0	0	0	0	1	0	0	0	0	0	0.0767966	0
hsa-miR-4655-5p	0	1	0	0	0	1	0	0.0815257	0	0	0	0.0789916
hsa-miR-4659a-3p	2	3	0	3	2	4	0.158842	0.244577	0	0.248454	0.153593	0.315966
hsa-miR-4660	1	3	1	0	1	1	0.0794209	0.244577	0.0828826	0	0.0767966	0.0789916
hsa-miR-4661-3p	12	10	4	8	12	11	0.953051	0.815257	0.331531	0.662544	0.921559	0.868907
hsa-miR-4661-5p	57	53	41	38	35	34	4.52699	4.32086	3.39819	3.14709	2.68788	2.68571
hsa-miR-4662a-3p	0	0	0	1	1	0	0	0	0	0.0828181	0.0767966	0
hsa-miR-4662a-5p	18	20	13	14	36	26	1.42958	1.63051	1.07747	1.15945	2.76468	2.05378
hsa-miR-4662b	18	20	13	14	36	26	1.42958	1.63051	1.07747	1.15945	2.76468	2.05378
hsa-miR-4664-3p	18	13	10	5	2	5	1.42958	1.05983	0.828826	0.41409	0.153593	0.394958
hsa-miR-4664-5p	2	0	0	1	0	1	0.158842	0	0	0.0828181	0	0.0789916
hsa-miR-4665-5p	3	0	5	0	0	4	0.238263	0	0.414413	0	0	0.315966
hsa-miR-4666a-5p	0	0	2	0	1	0	0	0	0.165765	0	0.0767966	0
hsa-miR-4667-5p	1	4	0	2	5	2	0.0794209	0.326103	0	0.165636	0.383983	0.157983
hsa-miR-4668-5p	1	0	0	1	0	0	0.0794209	0	0	0.0828181	0	0
hsa-miR-4669	1	0	2	0	8	0	0.0794209	0	0.165765	0	0.614373	0
hsa-miR-4670-3p	2	2	0	0	0	1	0.158842	0.163051	0	0	0	0.0789916
hsa-miR-4671-3p	14	27	25	9	2	5	1.11189	2.20119	2.07207	0.745363	0.153593	0.394958
hsa-miR-4671-5p	23	19	13	19	1	3	1.82668	1.54899	1.07747	1.57354	0.0767966	0.236975
hsa-miR-4672	0	0	0	3	3	0	0	0	0	0.248454	0.23039	0
hsa-miR-4673	3	3	5	3	3	1	0.238263	0.244577	0.414413	0.248454	0.23039	0.0789916
hsa-miR-4674	1	1	0	0	1	0	0.0794209	0.0815257	0	0	0.0767966	0
hsa-miR-4676-3p	2	5	4	5	5	1	0.158842	0.407629	0.331531	0.41409	0.383983	0.0789916
hsa-miR-4676-5p	0	4	1	0	1	0	0	0.326103	0.0828826	0	0.0767966	0
hsa-miR-4677-3p	650	646	697	624	599	670	51.6236	52.6656	57.7692	51.6785	46.0012	52.9244
hsa-miR-4677-5p	4	0	5	6	13	4	0.317684	0	0.414413	0.496908	0.998356	0.315966
hsa-miR-4679	0	0	0	0	0	1	0	0	0	0	0	0.0789916
hsa-miR-4680-5p	0	0	2	0	0	5	0	0	0.165765	0	0	0.394958
hsa-miR-4682	4	5	1	0	3	3	0.317684	0.407629	0.0828826	0	0.23039	0.236975
hsa-miR-4683	0	0	0	0	0	6	0	0	0	0	0	0.473949
hsa-miR-4685-3p	5	3	3	3	0	4	0.397105	0.244577	0.248648	0.248454	0	0.315966
hsa-miR-4686	1	2	0	0	2	2	0.0794209	0.163051	0	0	0.153593	0.157983
hsa-miR-4687-3p	2	1	1	2	1	2	0.158842	0.0815257	0.0828826	0.165636	0.0767966	0.157983
hsa-miR-4687-5p	1	8	7	1	2	2	0.0794209	0.652206	0.580178	0.0828181	0.153593	0.157983
hsa-miR-4688	5	2	3	1	3	1	0.397105	0.163051	0.248648	0.0828181	0.23039	0.0789916
hsa-miR-4689	11	11	5	3	5	0	0.87363	0.896783	0.414413	0.248454	0.383983	0
hsa-miR-4690-3p	2	0	0	0	0	0	0.158842	0	0	0	0	0
hsa-miR-4690-5p	3	3	9	3	5	4	0.238263	0.244577	0.745944	0.248454	0.383983	0.315966
hsa-miR-4691-3p	4	0	0	0	0	0	0.317684	0	0	0	0	0
hsa-miR-4695-3p	1	2	0	0	0	0	0.0794209	0.163051	0	0	0	0
hsa-miR-4695-5p	0	0	0	2	0	1	0	0	0	0.165636	0	0.0789916
hsa-miR-4697-3p	0	0	1	2	6	3	0	0	0.0828826	0.165636	0.46078	0.236975
hsa-miR-4700-3p	3	0	0	0	0	0	0.238263	0	0	0	0	0
hsa-miR-4700-5p	0	0	0	0	2	0	0	0	0	0	0.153593	0
hsa-miR-4705	1	2	0	0	0	0	0.0794209	0.163051	0	0	0	0
hsa-miR-4706	0	3	4	0	0	0	0	0.244577	0.331531	0	0	0
hsa-miR-4707-3p	0	0	0	5	0	0	0	0	0	0.41409	0	0
hsa-miR-4708-3p	4	2	0	0	0	0	0.317684	0.163051	0	0	0	0
hsa-miR-4708-5p	0	1	0	0	0	0	0	0.0815257	0	0	0	0
hsa-miR-4709-3p	5	1	0	2	2	0	0.397105	0.0815257	0	0.165636	0.153593	0
hsa-miR-4709-5p	3	11	3	2	4	3	0.238263	0.896783	0.248648	0.165636	0.307186	0.236975
hsa-miR-4712-3p	2	3	0	6	0	0	0.158842	0.244577	0	0.496908	0	0
hsa-miR-4714-3p	1	4	2	8	0	0	0.0794209	0.326103	0.165765	0.662544	0	0
hsa-miR-4714-5p	0	0	0	0	1	0	0	0	0	0	0.0767966	0
hsa-miR-4717-3p	5	5	4	4	6	0	0.397105	0.407629	0.331531	0.331272	0.46078	0
hsa-miR-4720-5p	0	1	0	0	3	4	0	0.0815257	0	0	0.23039	0.315966
hsa-miR-4721	0	0	0	2	0	0	0	0	0	0.165636	0	0
hsa-miR-4722-5p	0	0	1	0	0	0	0	0	0.0828826	0	0	0
hsa-miR-4723-5p	1	0	0	0	0	0	0.0794209	0	0	0	0	0
hsa-miR-4725-3p	0	1	4	0	0	3	0	0.0815257	0.331531	0	0	0.236975
hsa-miR-4725-5p	0	0	3	0	0	0	0	0	0.248648	0	0	0
hsa-miR-4726-5p	4	5	5	3	0	1	0.317684	0.407629	0.414413	0.248454	0	0.0789916
hsa-miR-4727-5p	0	1	1	0	0	0	0	0.0815257	0.0828826	0	0	0
hsa-miR-4728-3p	0	0	5	1	1	0	0	0	0.414413	0.0828181	0.0767966	0
hsa-miR-4728-5p	0	3	0	2	0	1	0	0.244577	0	0.165636	0	0.0789916
hsa-miR-4731-5p	0	0	0	1	0	0	0	0	0	0.0828181	0	0
hsa-miR-4733-5p	1	0	0	1	0	0	0.0794209	0	0	0.0828181	0	0
hsa-miR-4734	0	0	0	0	1	1	0	0	0	0	0.0767966	0.0789916
hsa-miR-4738-3p	1	0	1	0	0	0	0.0794209	0	0.0828826	0	0	0
hsa-miR-4741	19	17	16	6	6	4	1.509	1.38594	1.32612	0.496908	0.46078	0.315966
hsa-miR-4742-3p	4	1	0	0	0	3	0.317684	0.0815257	0	0	0	0.236975
hsa-miR-4742-5p	0	2	1	1	0	3	0	0.163051	0.0828826	0.0828181	0	0.236975
hsa-miR-4743	0	0	0	4	0	0	0	0	0	0.331272	0	0
hsa-miR-4745-5p	44	34	35	11	15	1	3.49452	2.77187	2.90089	0.910999	1.15195	0.0789916
hsa-miR-4746-5p	82	75	84	61	87	54	6.51252	6.11443	6.96214	5.0519	6.6813	4.26554
hsa-miR-4747-3p	0	3	0	0	0	0	0	0.244577	0	0	0	0
hsa-miR-4749-5p	0	0	0	0	2	0	0	0	0	0	0.153593	0
hsa-miR-4750	5	2	1	1	0	0	0.397105	0.163051	0.0828826	0.0828181	0	0
hsa-miR-4751	1	0	0	1	3	0	0.0794209	0	0	0.0828181	0.23039	0
hsa-miR-4753-3p	1	1	0	0	0	0	0.0794209	0.0815257	0	0	0	0
hsa-miR-4753-5p	0	2	0	0	0	0	0	0.163051	0	0	0	0
hsa-miR-4754	2	0	0	0	0	3	0.158842	0	0	0	0	0.236975
hsa-miR-4755-3p	7	4	1	10	4	0	0.555946	0.326103	0.0828826	0.828181	0.307186	0
hsa-miR-4755-5p	5	1	1	3	4	0	0.397105	0.0815257	0.0828826	0.248454	0.307186	0
hsa-miR-4757-3p	2	2	1	0	1	0	0.158842	0.163051	0.0828826	0	0.0767966	0
hsa-miR-4757-5p	0	0	1	0	0	0	0	0	0.0828826	0	0	0
hsa-miR-4760-3p	0	1	0	1	0	0	0	0.0815257	0	0.0828181	0	0
hsa-miR-4760-5p	15	8	10	7	1	2	1.19131	0.652206	0.828826	0.579726	0.0767966	0.157983
hsa-miR-4761-3p	0	0	0	1	1	6	0	0	0	0.0828181	0.0767966	0.473949
hsa-miR-4761-5p	0	0	1	0	1	2	0	0	0.0828826	0	0.0767966	0.157983
hsa-miR-4762-3p	1	0	0	1	0	0	0.0794209	0	0	0.0828181	0	0
hsa-miR-4762-5p	16	16	15	9	11	5	1.27073	1.30441	1.24324	0.745363	0.844763	0.394958
hsa-miR-4765	1	0	0	0	0	0	0.0794209	0	0	0	0	0
hsa-miR-4766-3p	9	10	7	18	6	6	0.714788	0.815257	0.580178	1.49073	0.46078	0.473949
hsa-miR-4766-5p	1	2	0	0	1	0	0.0794209	0.163051	0	0	0.0767966	0
hsa-miR-4767	0	2	4	2	4	2	0	0.163051	0.331531	0.165636	0.307186	0.157983
hsa-miR-4768-3p	0	0	0	2	4	0	0	0	0	0.165636	0.307186	0
hsa-miR-4768-5p	56	40	33	43	39	36	4.44757	3.26103	2.73513	3.56118	2.99507	2.8437
hsa-miR-4774-5p	0	0	0	4	0	0	0	0	0	0.331272	0	0
hsa-miR-4775	224	247	228	337	290	220	17.7903	20.1368	18.8972	27.9097	22.271	17.3781
hsa-miR-4779	0	1	0	0	1	0	0	0.0815257	0	0	0.0767966	0
hsa-miR-4781-3p	14	15	23	21	20	16	1.11189	1.22289	1.9063	1.73918	1.53593	1.26387
hsa-miR-4784	1	3	0	2	0	0	0.0794209	0.244577	0	0.165636	0	0
hsa-miR-4785	6	15	13	10	6	2	0.476526	1.22289	1.07747	0.828181	0.46078	0.157983
hsa-miR-4786-3p	1	1	3	3	0	0	0.0794209	0.0815257	0.248648	0.248454	0	0
hsa-miR-4786-5p	15	16	12	8	11	11	1.19131	1.30441	0.994592	0.662544	0.844763	0.868907
hsa-miR-4787-3p	2	4	0	3	3	8	0.158842	0.326103	0	0.248454	0.23039	0.631933
hsa-miR-4788	0	3	0	0	0	0	0	0.244577	0	0	0	0
hsa-miR-4791	10	3	3	0	5	6	0.794209	0.244577	0.248648	0	0.383983	0.473949
hsa-miR-4793-3p	3	0	0	0	0	0	0.238263	0	0	0	0	0
hsa-miR-4794	2	3	3	2	0	0	0.158842	0.244577	0.248648	0.165636	0	0
hsa-miR-4795-3p	1	0	3	0	3	0	0.0794209	0	0.248648	0	0.23039	0
hsa-miR-4796-3p	0	0	0	1	0	0	0	0	0	0.0828181	0	0
hsa-miR-4796-5p	0	0	0	0	0	1	0	0	0	0	0	0.0789916
hsa-miR-4797-3p	19	14	36	24	14	4	1.509	1.14136	2.98377	1.98763	1.07515	0.315966
hsa-miR-4797-5p	21	7	17	9	13	3	1.66784	0.57068	1.409	0.745363	0.998356	0.236975
hsa-miR-4798-5p	0	0	2	0	0	1	0	0	0.165765	0	0	0.0789916
hsa-miR-4799-5p	1	1	3	1	3	6	0.0794209	0.0815257	0.248648	0.0828181	0.23039	0.473949
hsa-miR-4802-3p	2	3	2	1	0	0	0.158842	0.244577	0.165765	0.0828181	0	0
hsa-miR-4802-5p	1	0	0	0	0	0	0.0794209	0	0	0	0	0
hsa-miR-4803	0	0	0	5	1	0	0	0	0	0.41409	0.0767966	0
hsa-miR-4804-3p	0	1	1	0	0	0	0	0.0815257	0.0828826	0	0	0
hsa-miR-4804-5p	0	4	1	1	0	0	0	0.326103	0.0828826	0.0828181	0	0
hsa-miR-483-3p	3	1	0	0	2	5	0.238263	0.0815257	0	0	0.153593	0.394958
hsa-miR-483-5p	5	5	8	1	9	11	0.397105	0.407629	0.663061	0.0828181	0.691169	0.868907
hsa-miR-484	1808	1382	1449	1056	1442	1229	143.593	112.669	120.097	87.4559	110.741	97.0806
hsa-miR-485-3p	51	49	46	38	157	62	4.05047	3.99476	3.8126	3.14709	12.0571	4.89748
hsa-miR-485-5p	13	16	19	19	52	33	1.03247	1.30441	1.57477	1.57354	3.99342	2.60672
hsa-miR-486-3p	12532	15479	16283	4908	1862	2842	995.303	1261.94	1349.58	406.471	142.995	224.494
hsa-miR-486-5p	12596	15558	16359	4933	1871	2871	1000.39	1268.38	1355.88	408.541	143.686	226.785
hsa-miR-487a	39	33	50	22	126	41	3.09742	2.69035	4.14413	1.822	9.67637	3.23865
hsa-miR-487b	16	30	26	17	97	62	1.27073	2.44577	2.15495	1.40791	7.44927	4.89748
hsa-miR-488-3p	0	0	0	0	0	1	0	0	0	0	0	0.0789916
hsa-miR-488-5p	1	0	0	0	0	0	0.0794209	0	0	0	0	0
hsa-miR-489	1	2	1	0	0	0	0.0794209	0.163051	0.0828826	0	0	0
hsa-miR-491-3p	14	9	8	11	4	1	1.11189	0.733731	0.663061	0.910999	0.307186	0.0789916
hsa-miR-491-5p	2	1	1	0	7	0	0.158842	0.0815257	0.0828826	0	0.537576	0
hsa-miR-493-3p	89	131	152	124	610	214	7.06846	10.6799	12.5982	10.2694	46.8459	16.9042
hsa-miR-493-5p	182	286	312	188	1151	476	14.4546	23.3164	25.8594	15.5698	88.3929	37.6
hsa-miR-494	12	27	13	27	107	78	0.953051	2.20119	1.07747	2.23609	8.21724	6.16134
hsa-miR-495	66	95	101	71	338	234	5.24178	7.74494	8.37115	5.88008	25.9572	18.484
hsa-miR-496	8	21	21	13	53	18	0.635367	1.71204	1.74054	1.07663	4.07022	1.42185
hsa-miR-497-3p	0	0	0	0	0	2	0	0	0	0	0	0.157983
hsa-miR-497-5p	21	36	27	32	59	58	1.66784	2.93493	2.23783	2.65018	4.531	4.58151
hsa-miR-4999-5p	2	1	2	6	5	9	0.158842	0.0815257	0.165765	0.496908	0.383983	0.710924
hsa-miR-499a-5p	6	6	6	1	5	9	0.476526	0.489154	0.497296	0.0828181	0.383983	0.710924
hsa-miR-5000-3p	66	74	71	40	36	38	5.24178	6.0329	5.88467	3.31272	2.76468	3.00168
hsa-miR-5000-5p	0	1	0	0	0	0	0	0.0815257	0	0	0	0
hsa-miR-5001-3p	1	4	4	1	3	1	0.0794209	0.326103	0.331531	0.0828181	0.23039	0.0789916
hsa-miR-5001-5p	3	0	0	1	2	6	0.238263	0	0	0.0828181	0.153593	0.473949
hsa-miR-5003-3p	0	0	0	0	3	0	0	0	0	0	0.23039	0
hsa-miR-5004-5p	0	0	1	0	0	1	0	0	0.0828826	0	0	0.0789916
hsa-miR-5006-3p	1	0	1	1	0	0	0.0794209	0	0.0828826	0.0828181	0	0
hsa-miR-5006-5p	0	0	0	0	0	1	0	0	0	0	0	0.0789916
hsa-miR-5008-3p	0	1	2	1	9	0	0	0.0815257	0.165765	0.0828181	0.691169	0
hsa-miR-5008-5p	0	0	2	0	0	0	0	0	0.165765	0	0	0
hsa-miR-5009-5p	1	6	3	1	12	1	0.0794209	0.489154	0.248648	0.0828181	0.921559	0.0789916
hsa-miR-500a-3p	8704	7459	6978	6414	9494	8122	691.28	608.1	578.355	531.195	729.107	641.57
hsa-miR-500a-5p	103	123	121	129	173	157	8.18035	10.0277	10.0288	10.6835	13.2858	12.4017
hsa-miR-500b	0	0	1	0	1	1	0	0	0.0828826	0	0.0767966	0.0789916
hsa-miR-5010-3p	4	2	4	6	0	3	0.317684	0.163051	0.331531	0.496908	0	0.236975
hsa-miR-5010-5p	0	1	1	0	0	0	0	0.0815257	0.0828826	0	0	0
hsa-miR-501-3p	4515	3191	2793	1932	2688	2739	358.585	260.149	231.491	160.004	206.429	216.358
hsa-miR-501-5p	49	67	53	43	44	62	3.89163	5.46222	4.39278	3.56118	3.37905	4.89748
hsa-miR-502-3p	355	316	340	268	368	447	28.1944	25.7621	28.1801	22.1952	28.2611	35.3092
hsa-miR-502-5p	44	29	32	44	47	113	3.49452	2.36425	2.65224	3.64399	3.60944	8.92605
hsa-miR-503	1027	1123	1119	908	706	483	81.5653	91.5534	92.7457	75.1988	54.2184	38.1529
hsa-miR-505-3p	253	293	296	247	229	211	20.0935	23.887	24.5333	20.4561	17.5864	16.6672
hsa-miR-505-5p	11	13	8	17	12	8	0.87363	1.05983	0.663061	1.40791	0.921559	0.631933
hsa-miR-506-3p	4	6	1	1	66	8	0.317684	0.489154	0.0828826	0.0828181	5.06858	0.631933
hsa-miR-506-5p	0	0	0	0	1	0	0	0	0	0	0.0767966	0
hsa-miR-507	0	0	0	0	8	0	0	0	0	0	0.614373	0
hsa-miR-508-3p	7	11	15	3	431	33	0.555946	0.896783	1.24324	0.248454	33.0993	2.60672
hsa-miR-508-5p	0	4	0	0	18	0	0	0.326103	0	0	1.38234	0
hsa-miR-5087	3	0	0	2	1	0	0.238263	0	0	0.165636	0.0767966	0
hsa-miR-5088	1	5	0	0	1	1	0.0794209	0.407629	0	0	0.0767966	0.0789916
hsa-miR-5090	0	1	0	0	1	2	0	0.0815257	0	0	0.0767966	0.157983
hsa-miR-5091	9	13	10	9	11	2	0.714788	1.05983	0.828826	0.745363	0.844763	0.157983
hsa-miR-5092	32	34	18	43	60	29	2.54147	2.77187	1.49189	3.56118	4.6078	2.29076
hsa-miR-509-3-5p	2	0	3	0	38	8	0.158842	0	0.248648	0	2.91827	0.631933
hsa-miR-509-3p	13	5	14	2	674	31	1.03247	0.407629	1.16036	0.165636	51.7609	2.44874
hsa-miR-5094	38	33	31	42	28	45	3.01799	2.69035	2.56936	3.47836	2.1503	3.55462
hsa-miR-5095	0	0	0	1	0	0	0	0	0	0.0828181	0	0
hsa-miR-509-5p	1	1	1	0	22	2	0.0794209	0.0815257	0.0828826	0	1.68953	0.157983
hsa-miR-5096	5	4	0	2	1	2	0.397105	0.326103	0	0.165636	0.0767966	0.157983
hsa-miR-510	1	0	4	0	13	0	0.0794209	0	0.331531	0	0.998356	0
hsa-miR-511	0	0	0	0	0	2	0	0	0	0	0	0.157983
hsa-miR-512-3p	2	1	1	0	0	1	0.158842	0.0815257	0.0828826	0	0	0.0789916
hsa-miR-513a-3p	0	0	0	0	2	0	0	0	0	0	0.153593	0
hsa-miR-513a-5p	0	1	0	0	6	0	0	0.0815257	0	0	0.46078	0
hsa-miR-513b	0	0	0	0	17	3	0	0	0	0	1.30554	0.236975
hsa-miR-513c-3p	0	0	1	0	6	0	0	0	0.0828826	0	0.46078	0
hsa-miR-513c-5p	2	0	1	0	33	0	0.158842	0	0.0828826	0	2.53429	0
hsa-miR-514a-3p	25	26	24	0	326	27	1.98552	2.11967	1.98918	0	25.0357	2.13277
hsa-miR-514a-5p	1	0	0	0	9	0	0.0794209	0	0	0	0.691169	0
hsa-miR-514b-3p	0	5	0	0	16	3	0	0.407629	0	0	1.22875	0.236975
hsa-miR-514b-5p	0	0	0	0	6	0	0	0	0	0	0.46078	0
hsa-miR-516a-5p	0	1	0	0	2	2	0	0.0815257	0	0	0.153593	0.157983
hsa-miR-516b-5p	0	0	2	0	0	0	0	0	0.165765	0	0	0
hsa-miR-5187-5p	0	1	1	1	2	1	0	0.0815257	0.0828826	0.0828181	0.153593	0.0789916
hsa-miR-5188	0	0	1	0	0	2	0	0	0.0828826	0	0	0.157983
hsa-miR-5189	5	9	3	1	0	2	0.397105	0.733731	0.248648	0.0828181	0	0.157983
hsa-miR-518b	0	1	0	0	0	0	0	0.0815257	0	0	0	0
hsa-miR-518c-3p	0	0	2	0	0	0	0	0	0.165765	0	0	0
hsa-miR-518f-3p	1	0	0	0	0	0	0.0794209	0	0	0	0	0
hsa-miR-5194	0	1	1	0	0	0	0	0.0815257	0.0828826	0	0	0
hsa-miR-520f	0	3	0	0	1	0	0	0.244577	0	0	0.0767966	0
hsa-miR-525-5p	0	0	2	0	0	0	0	0	0.165765	0	0	0
hsa-miR-526b-5p	0	1	0	0	0	0	0	0.0815257	0	0	0	0
hsa-miR-532-3p	130	124	120	81	130	200	10.3247	10.1092	9.94592	6.70826	9.98356	15.7983
hsa-miR-532-5p	3810	3681	3671	2389	3416	3615	302.594	300.096	304.262	197.852	262.337	285.555
hsa-miR-539-3p	36	43	40	49	320	130	2.85915	3.50561	3.31531	4.05808	24.5749	10.2689
hsa-miR-539-5p	2	3	7	7	49	26	0.158842	0.244577	0.580178	0.579726	3.76303	2.05378
hsa-miR-541-3p	0	1	2	0	9	7	0	0.0815257	0.165765	0	0.691169	0.552941
hsa-miR-541-5p	0	0	1	1	5	0	0	0	0.0828826	0.0828181	0.383983	0
hsa-miR-542-3p	1480	1559	1631	976	826	838	117.543	127.099	135.182	80.8304	63.434	66.1949
hsa-miR-542-5p	106	89	98	69	43	45	8.41862	7.25579	8.1225	5.71445	3.30225	3.55462
hsa-miR-543	21	34	27	22	85	36	1.66784	2.77187	2.23783	1.822	6.52771	2.8437
hsa-miR-544b	9	2	9	0	0	0	0.714788	0.163051	0.745944	0	0	0
hsa-miR-545-3p	5	5	3	3	6	10	0.397105	0.407629	0.248648	0.248454	0.46078	0.789916
hsa-miR-545-5p	33	24	19	28	18	21	2.62089	1.95662	1.57477	2.31891	1.38234	1.65882
hsa-miR-548a-3p	4	4	0	8	10	8	0.317684	0.326103	0	0.662544	0.767966	0.631933
hsa-miR-548a-5p	1	1	3	6	12	0	0.0794209	0.0815257	0.248648	0.496908	0.921559	0
hsa-miR-548aa	50	33	28	30	51	31	3.97105	2.69035	2.32071	2.48454	3.91663	2.44874
hsa-miR-548ab	4	4	8	4	5	10	0.317684	0.326103	0.663061	0.331272	0.383983	0.789916
hsa-miR-548ah-3p	24	16	10	29	44	20	1.9061	1.30441	0.828826	2.40172	3.37905	1.57983
hsa-miR-548ah-5p	0	1	0	1	0	0	0	0.0815257	0	0.0828181	0	0
hsa-miR-548ai	0	1	0	1	2	4	0	0.0815257	0	0.0828181	0.153593	0.315966
hsa-miR-548aj-5p	6	11	15	15	21	6	0.476526	0.896783	1.24324	1.24227	1.61273	0.473949
hsa-miR-548ak	0	4	3	4	5	6	0	0.326103	0.248648	0.331272	0.383983	0.473949
hsa-miR-548al	14	16	18	18	13	10	1.11189	1.30441	1.49189	1.49073	0.998356	0.789916
hsa-miR-548am-3p	0	1	0	2	6	0	0	0.0815257	0	0.165636	0.46078	0
hsa-miR-548am-5p	37	26	22	54	26	36	2.93857	2.11967	1.82342	4.47218	1.99671	2.8437
hsa-miR-548an	0	0	0	1	0	7	0	0	0	0.0828181	0	0.552941
hsa-miR-548ao-3p	2	0	0	3	6	3	0.158842	0	0	0.248454	0.46078	0.236975
hsa-miR-548ap-5p	0	3	0	3	0	0	0	0.244577	0	0.248454	0	0
hsa-miR-548aq-3p	6	10	15	15	19	6	0.476526	0.815257	1.24324	1.24227	1.45914	0.473949
hsa-miR-548aq-5p	17	27	6	24	12	8	1.35016	2.20119	0.497296	1.98763	0.921559	0.631933
hsa-miR-548ar-3p	2	5	1	1	0	4	0.158842	0.407629	0.0828826	0.0828181	0	0.315966
hsa-miR-548ar-5p	0	2	0	0	0	0	0	0.163051	0	0	0	0
hsa-miR-548at-5p	2	0	8	6	3	2	0.158842	0	0.663061	0.496908	0.23039	0.157983
hsa-miR-548au-5p	21	13	13	17	9	15	1.66784	1.05983	1.07747	1.40791	0.691169	1.18487
hsa-miR-548av-3p	0	6	3	8	14	2	0	0.489154	0.248648	0.662544	1.07515	0.157983
hsa-miR-548aw	2	0	1	0	0	0	0.158842	0	0.0828826	0	0	0
hsa-miR-548b-3p	0	1	0	0	0	1	0	0.0815257	0	0	0	0.0789916
hsa-miR-548b-5p	6	3	0	6	1	5	0.476526	0.244577	0	0.496908	0.0767966	0.394958
hsa-miR-548c-5p	38	30	23	58	30	42	3.01799	2.44577	1.9063	4.80345	2.3039	3.31765
hsa-miR-548d-3p	6	4	5	8	6	13	0.476526	0.326103	0.414413	0.662544	0.46078	1.02689
hsa-miR-548d-5p	34	32	21	39	48	19	2.70031	2.60882	1.74054	3.2299	3.68624	1.50084
hsa-miR-548e	165	119	91	163	158	147	13.1045	9.70156	7.54232	13.4993	12.1339	11.6118
hsa-miR-548f	41	48	39	56	73	37	3.25626	3.91323	3.23242	4.63781	5.60615	2.92269
hsa-miR-548g-5p	6	10	15	15	21	6	0.476526	0.815257	1.24324	1.24227	1.61273	0.473949
hsa-miR-548h-3p	2	4	3	27	2	13	0.158842	0.326103	0.248648	2.23609	0.153593	1.02689
hsa-miR-548h-5p	0	1	0	0	0	3	0	0.0815257	0	0	0	0.236975
hsa-miR-548i	10	14	6	7	2	26	0.794209	1.14136	0.497296	0.579726	0.153593	2.05378
hsa-miR-548j	16	26	20	32	28	15	1.27073	2.11967	1.65765	2.65018	2.1503	1.18487
hsa-miR-548k	1038	878	794	936	1151	897	82.4389	71.5796	65.8088	77.5177	88.3929	70.8554
hsa-miR-548l	10	22	11	35	23	13	0.794209	1.79357	0.911709	2.89863	1.76632	1.02689
hsa-miR-548n	33	23	30	19	31	30	2.62089	1.87509	2.48648	1.57354	2.38069	2.36975
hsa-miR-548o-3p	585	450	328	527	616	433	46.4612	36.6866	27.1855	43.6451	47.3067	34.2033
hsa-miR-548o-5p	38	30	23	58	30	42	3.01799	2.44577	1.9063	4.80345	2.3039	3.31765
hsa-miR-548p	2	7	2	3	3	0	0.158842	0.57068	0.165765	0.248454	0.23039	0
hsa-miR-548q	2	3	0	2	0	2	0.158842	0.244577	0	0.165636	0	0.157983
hsa-miR-548s	62	46	20	44	51	42	4.9241	3.75018	1.65765	3.64399	3.91663	3.31765
hsa-miR-548t-3p	40	30	33	20	39	28	3.17684	2.44577	2.73513	1.65636	2.99507	2.21176
hsa-miR-548t-5p	0	0	0	1	1	0	0	0	0	0.0828181	0.0767966	0
hsa-miR-548u	18	14	12	24	31	22	1.42958	1.14136	0.994592	1.98763	2.38069	1.73781
hsa-miR-548v	2	1	0	4	5	0	0.158842	0.0815257	0	0.331272	0.383983	0
hsa-miR-548w	16	14	19	21	12	10	1.27073	1.14136	1.57477	1.73918	0.921559	0.789916
hsa-miR-548x-5p	6	10	15	15	21	6	0.476526	0.815257	1.24324	1.24227	1.61273	0.473949
hsa-miR-548z	37	26	23	54	26	36	2.93857	2.11967	1.9063	4.47218	1.99671	2.8437
hsa-miR-549	0	1	0	0	0	1	0	0.0815257	0	0	0	0.0789916
hsa-miR-550a-3-5p	0	2	4	1	3	4	0	0.163051	0.331531	0.0828181	0.23039	0.315966
hsa-miR-550a-3p	42	69	54	40	73	66	3.33568	5.62527	4.47566	3.31272	5.60615	5.21344
hsa-miR-550a-5p	141	112	118	163	186	81	11.1983	9.13088	9.78015	13.4993	14.2842	6.39832
hsa-miR-550b-3p	5	7	8	4	2	6	0.397105	0.57068	0.663061	0.331272	0.153593	0.473949
hsa-miR-551b-3p	0	0	0	0	0	1	0	0	0	0	0	0.0789916
hsa-miR-551b-5p	2	0	0	0	0	0	0.158842	0	0	0	0	0
hsa-miR-556-3p	0	0	1	0	1	0	0	0	0.0828826	0	0.0767966	0
hsa-miR-556-5p	0	1	0	0	4	2	0	0.0815257	0	0	0.307186	0.157983
hsa-miR-5579-3p	11	4	5	2	6	3	0.87363	0.326103	0.414413	0.165636	0.46078	0.236975
hsa-miR-5579-5p	8	5	1	12	6	2	0.635367	0.407629	0.0828826	0.993817	0.46078	0.157983
hsa-miR-5580-5p	1	0	0	0	0	0	0.0794209	0	0	0	0	0
hsa-miR-5581-3p	4	12	13	17	17	6	0.317684	0.978308	1.07747	1.40791	1.30554	0.473949
hsa-miR-5582-3p	9	4	6	12	6	14	0.714788	0.326103	0.497296	0.993817	0.46078	1.10588
hsa-miR-5583-3p	4	3	4	3	3	3	0.317684	0.244577	0.331531	0.248454	0.23039	0.236975
hsa-miR-5583-5p	1	1	2	1	3	3	0.0794209	0.0815257	0.165765	0.0828181	0.23039	0.236975
hsa-miR-5585-3p	5	0	3	0	1	2	0.397105	0	0.248648	0	0.0767966	0.157983
hsa-miR-5587-3p	1	3	0	1	0	6	0.0794209	0.244577	0	0.0828181	0	0.473949
hsa-miR-5587-5p	0	0	1	0	0	4	0	0	0.0828826	0	0	0.315966
hsa-miR-5588-5p	1	1	3	1	0	0	0.0794209	0.0815257	0.248648	0.0828181	0	0
hsa-miR-561-3p	17	13	7	9	18	8	1.35016	1.05983	0.580178	0.745363	1.38234	0.631933
hsa-miR-561-5p	740	655	703	1044	1008	776	58.7715	53.3993	58.2665	86.4621	77.411	61.2975
hsa-miR-5680	0	0	0	3	10	2	0	0	0	0.248454	0.767966	0.157983
hsa-miR-5683	6	1	6	0	1	10	0.476526	0.0815257	0.497296	0	0.0767966	0.789916
hsa-miR-5687	2	0	2	0	0	0	0.158842	0	0.165765	0	0	0
hsa-miR-5689	0	1	0	2	0	2	0	0.0815257	0	0.165636	0	0.157983
hsa-miR-5690	52	41	24	37	41	70	4.12989	3.34255	1.98918	3.06427	3.14866	5.52941
hsa-miR-5691	4	0	0	0	1	1	0.317684	0	0	0	0.0767966	0.0789916
hsa-miR-5692c	0	0	0	1	0	0	0	0	0	0.0828181	0	0
hsa-miR-5695	0	2	3	0	4	0	0	0.163051	0.248648	0	0.307186	0
hsa-miR-5696	9	11	10	5	5	6	0.714788	0.896783	0.828826	0.41409	0.383983	0.473949
hsa-miR-5697	0	10	4	2	5	8	0	0.815257	0.331531	0.165636	0.383983	0.631933
hsa-miR-5698	1	3	1	0	0	0	0.0794209	0.244577	0.0828826	0	0	0
hsa-miR-5699	21	23	13	16	22	20	1.66784	1.87509	1.07747	1.32509	1.68953	1.57983
hsa-miR-5700	39	38	53	5	41	25	3.09742	3.09798	4.39278	0.41409	3.14866	1.97479
hsa-miR-5702	1	0	2	2	4	4	0.0794209	0	0.165765	0.165636	0.307186	0.315966
hsa-miR-570-3p	2	8	2	19	5	13	0.158842	0.652206	0.165765	1.57354	0.383983	1.02689
hsa-miR-570-5p	0	1	0	1	2	4	0	0.0815257	0	0.0828181	0.153593	0.315966
hsa-miR-5706	3	6	3	5	13	5	0.238263	0.489154	0.248648	0.41409	0.998356	0.394958
hsa-miR-573	266	289	226	78	80	18	21.126	23.5609	18.7315	6.45981	6.14373	1.42185
hsa-miR-574-3p	1289	1476	1857	1618	1226	968	102.374	120.332	153.913	134	94.1526	76.4638
hsa-miR-574-5p	1325	1560	1488	1359	1062	621	105.233	127.18	123.329	112.55	81.558	49.0538
hsa-miR-576-3p	81	66	52	76	105	107	6.43309	5.3807	4.3099	6.29417	8.06364	8.4521
hsa-miR-576-5p	328	281	304	387	352	328	26.0501	22.9087	25.1963	32.0506	27.0324	25.9092
hsa-miR-577	254	367	409	9	118	125	20.1729	29.9199	33.899	0.745363	9.062	9.87395
hsa-miR-579	2	1	1	7	2	1	0.158842	0.0815257	0.0828826	0.579726	0.153593	0.0789916
hsa-miR-580	24	25	35	21	30	37	1.9061	2.03814	2.90089	1.73918	2.3039	2.92269
hsa-miR-581	0	0	3	0	3	0	0	0	0.248648	0	0.23039	0
hsa-miR-582-3p	2325	2192	1969	1404	2297	923	184.654	178.704	163.196	116.277	176.402	72.9092
hsa-miR-582-5p	558	526	518	387	579	259	44.3169	42.8825	42.9332	32.0506	44.4652	20.4588
hsa-miR-584-3p	34	28	52	21	22	8	2.70031	2.28272	4.3099	1.73918	1.68953	0.631933
hsa-miR-584-5p	6843	5778	5687	3299	3731	3171	543.477	471.056	471.354	273.217	286.528	250.482
hsa-miR-585	1	1	11	4	7	8	0.0794209	0.0815257	0.911709	0.331272	0.537576	0.631933
hsa-miR-586	5	6	3	5	2	6	0.397105	0.489154	0.248648	0.41409	0.153593	0.473949
hsa-miR-588	0	0	1	0	0	0	0	0	0.0828826	0	0	0
hsa-miR-589-3p	191	148	150	135	121	134	15.1694	12.0658	12.4324	11.1804	9.29239	10.5849
hsa-miR-589-5p	7433	6764	7331	5700	4454	3896	590.336	551.44	607.613	472.063	342.052	307.751
hsa-miR-590-3p	493	529	554	575	512	498	39.1545	43.1271	45.917	47.6204	39.3199	39.3378
hsa-miR-590-5p	9	18	30	15	24	31	0.714788	1.46746	2.48648	1.24227	1.84312	2.44874
hsa-miR-592	9	20	17	21	13	11	0.714788	1.63051	1.409	1.73918	0.998356	0.868907
hsa-miR-597	2	3	6	3	4	3	0.158842	0.244577	0.497296	0.248454	0.307186	0.236975
hsa-miR-598	381	393	370	256	312	409	30.2594	32.0396	30.6666	21.2014	23.9605	32.3076
hsa-miR-600	0	0	0	0	0	1	0	0	0	0	0	0.0789916
hsa-miR-602	0	0	1	0	0	0	0	0	0.0828826	0	0	0
hsa-miR-605	0	0	0	8	3	0	0	0	0	0.662544	0.23039	0
hsa-miR-607	0	2	0	3	0	0	0	0.163051	0	0.248454	0	0
hsa-miR-609	0	0	0	0	1	0	0	0	0	0	0.0767966	0
hsa-miR-610	0	2	1	0	0	0	0	0.163051	0.0828826	0	0	0
hsa-miR-612	0	1	0	0	1	0	0	0.0815257	0	0	0.0767966	0
hsa-miR-615-3p	2449	1708	1591	997	855	731	194.502	139.246	131.866	82.5696	65.6611	57.7428
hsa-miR-615-5p	68	46	60	44	70	41	5.40062	3.75018	4.97296	3.64399	5.37576	3.23865
hsa-miR-616-3p	0	4	2	4	6	2	0	0.326103	0.165765	0.331272	0.46078	0.157983
hsa-miR-616-5p	65	51	41	74	96	83	5.16236	4.15781	3.39819	6.12854	7.37247	6.5563
hsa-miR-624-3p	14	8	14	12	14	28	1.11189	0.652206	1.16036	0.993817	1.07515	2.21176
hsa-miR-624-5p	56	40	47	40	58	35	4.44757	3.26103	3.89548	3.31272	4.4542	2.7647
hsa-miR-625-3p	156	144	131	136	193	138	12.3897	11.7397	10.8576	11.2633	14.8217	10.9008
hsa-miR-625-5p	153	144	130	136	189	136	12.1514	11.7397	10.7747	11.2633	14.5146	10.7429
hsa-miR-627	59	57	55	63	39	51	4.68583	4.64697	4.55855	5.21754	2.99507	4.02857
hsa-miR-628-3p	17	21	16	22	19	9	1.35016	1.71204	1.32612	1.822	1.45914	0.710924
hsa-miR-628-5p	51	38	47	35	36	27	4.05047	3.09798	3.89548	2.89863	2.76468	2.13277
hsa-miR-629-3p	20	19	13	36	20	42	1.58842	1.54899	1.07747	2.98145	1.53593	3.31765
hsa-miR-629-5p	604	551	583	287	301	325	47.9702	44.9207	48.3206	23.7688	23.1158	25.6723
hsa-miR-632	0	0	0	1	0	0	0	0	0	0.0828181	0	0
hsa-miR-636	5	8	5	4	3	10	0.397105	0.652206	0.414413	0.331272	0.23039	0.789916
hsa-miR-641	262	220	201	203	239	218	20.8083	17.9357	16.6594	16.8121	18.3544	17.2202
hsa-miR-642a-3p	0	0	1	1	3	0	0	0	0.0828826	0.0828181	0.23039	0
hsa-miR-643	17	22	14	13	5	8	1.35016	1.79357	1.16036	1.07663	0.383983	0.631933
hsa-miR-644b-3p	9	16	31	10	14	13	0.714788	1.30441	2.56936	0.828181	1.07515	1.02689
hsa-miR-644b-5p	2	0	0	2	3	0	0.158842	0	0	0.165636	0.23039	0
hsa-miR-651	133	167	168	168	86	239	10.563	13.6148	13.9243	13.9134	6.60451	18.879
hsa-miR-652-3p	337	356	352	184	257	274	26.7648	29.0232	29.1747	15.2385	19.7367	21.6437
hsa-miR-652-5p	59	71	67	54	76	78	4.68583	5.78833	5.55314	4.47218	5.83654	6.16134
hsa-miR-654-3p	1252	1909	2035	1088	5281	2340	99.435	155.633	168.666	90.106	405.563	184.84
hsa-miR-654-5p	3	19	11	5	47	21	0.238263	1.54899	0.911709	0.41409	3.60944	1.65882
hsa-miR-655	5	9	22	11	108	82	0.397105	0.733731	1.82342	0.910999	8.29403	6.47731
hsa-miR-656	14	18	11	0	73	25	1.11189	1.46746	0.911709	0	5.60615	1.97479
hsa-miR-658	0	0	0	2	0	0	0	0	0	0.165636	0	0
hsa-miR-659-5p	74	103	99	102	87	127	5.87715	8.39715	8.20538	8.44744	6.6813	10.0319
hsa-miR-660-3p	7	4	4	3	5	11	0.555946	0.326103	0.331531	0.248454	0.383983	0.868907
hsa-miR-660-5p	2976	3001	3176	2303	3269	3240	236.357	244.659	263.235	190.73	251.048	255.933
hsa-miR-662	1	0	0	0	0	0	0.0794209	0	0	0	0	0
hsa-miR-663a	4	1	0	0	2	0	0.317684	0.0815257	0	0	0.153593	0
hsa-miR-663b	5	0	0	3	0	0	0.397105	0	0	0.248454	0	0
hsa-miR-664-3p	327	394	466	284	319	294	25.9706	32.1211	38.6233	23.5203	24.4981	23.2235
hsa-miR-664-5p	31	33	26	19	15	32	2.46205	2.69035	2.15495	1.57354	1.15195	2.52773
hsa-miR-665	17	37	39	16	97	49	1.35016	3.01645	3.23242	1.32509	7.44927	3.87059
hsa-miR-668	1	5	0	0	5	6	0.0794209	0.407629	0	0	0.383983	0.473949
hsa-miR-671-3p	772	630	614	586	823	631	61.313	51.3612	50.8899	48.5314	63.2036	49.8437
hsa-miR-671-5p	299	303	304	242	249	114	23.7469	24.7023	25.1963	20.042	19.1224	9.00504
hsa-miR-675-3p	129	119	130	10	40	158	10.2453	9.70156	10.7747	0.828181	3.07186	12.4807
hsa-miR-675-5p	138	138	129	8	13	93	10.9601	11.2505	10.6919	0.662544	0.998356	7.34622
hsa-miR-676-3p	5	7	1	6	10	11	0.397105	0.57068	0.0828826	0.496908	0.767966	0.868907
hsa-miR-676-5p	0	0	0	0	1	2	0	0	0	0	0.0767966	0.157983
hsa-miR-708-3p	2438	2405	2406	2094	3436	1911	193.628	196.069	199.416	173.421	263.873	150.953
hsa-miR-708-5p	1841	1933	1997	1787	2931	1984	146.214	157.589	165.517	147.996	225.091	156.719
hsa-miR-7-1-3p	235	315	210	270	194	221	18.6639	25.6806	17.4054	22.3609	14.8985	17.4571
hsa-miR-718	0	0	0	0	0	1	0	0	0	0	0	0.0789916
hsa-miR-720	87	110	100	53	47	15	6.90962	8.96783	8.28826	4.38936	3.60944	1.18487
hsa-miR-744-3p	104	85	107	69	72	68	8.25978	6.92968	8.86844	5.71445	5.52935	5.37143
hsa-miR-744-5p	2419	2445	2650	1736	2377	1803	192.119	199.33	219.639	143.772	182.546	142.422
hsa-miR-758	39	54	68	61	292	117	3.09742	4.40239	5.63602	5.0519	22.4246	9.24201
hsa-miR-7-5p	1690	1814	1851	1849	1784	291	134.221	147.888	153.416	153.131	137.005	22.9865
hsa-miR-760	2	0	1	0	0	2	0.158842	0	0.0828826	0	0	0.157983
hsa-miR-765	7	3	3	7	0	1	0.555946	0.244577	0.248648	0.579726	0	0.0789916
hsa-miR-766-3p	110	132	162	148	234	73	8.7363	10.7614	13.427	12.2571	17.9704	5.76638
hsa-miR-766-5p	1	0	0	0	1	0	0.0794209	0	0	0	0.0767966	0
hsa-miR-767-5p	3	7	3	1	5	5	0.238263	0.57068	0.248648	0.0828181	0.383983	0.394958
hsa-miR-769-3p	27	37	50	21	25	17	2.14436	3.01645	4.14413	1.73918	1.91991	1.34286
hsa-miR-769-5p	12558	13260	12554	8029	8135	7108	997.368	1081.03	1040.51	664.946	624.74	561.472
hsa-miR-770-5p	0	0	2	2	4	1	0	0	0.165765	0.165636	0.307186	0.0789916
hsa-miR-873-3p	27	45	59	1	60	15	2.14436	3.66866	4.89008	0.0828181	4.6078	1.18487
hsa-miR-873-5p	5	19	14	0	58	6	0.397105	1.54899	1.16036	0	4.4542	0.473949
hsa-miR-874	741	866	1033	608	792	726	58.8509	70.6013	85.6178	50.3534	60.8229	57.3479
hsa-miR-876-3p	0	2	3	0	0	0	0	0.163051	0.248648	0	0	0
hsa-miR-877-3p	4	3	4	1	2	2	0.317684	0.244577	0.331531	0.0828181	0.153593	0.157983
hsa-miR-877-5p	98	127	81	38	41	69	7.78325	10.3538	6.71349	3.14709	3.14866	5.45042
hsa-miR-887	133	151	132	91	112	86	10.563	12.3104	10.9405	7.53644	8.60122	6.79327
hsa-miR-888-5p	0	0	0	1	0	0	0	0	0	0.0828181	0	0
hsa-miR-889	169	282	276	282	1877	767	13.4221	22.9902	22.8756	23.3547	144.147	60.5865
hsa-miR-891a	0	3	3	0	0	0	0	0.244577	0.248648	0	0	0
hsa-miR-892a	0	0	0	0	0	1	0	0	0	0	0	0.0789916
hsa-miR-92a-1-5p	399	350	390	346	389	993	31.6889	28.534	32.3242	28.655	29.8739	78.4386
hsa-miR-92a-3p	458030	393631	388422	255068	299764	436476	36377.2	32091	32193.4	21124.2	23020.9	34477.9
hsa-miR-92b-3p	49053	40529	45160	25447	37276	20516	3895.83	3304.16	3742.98	2107.47	2862.67	1620.59
hsa-miR-92b-5p	54	88	61	55	54	27	4.28873	7.17426	5.05584	4.55499	4.14702	2.13277
hsa-miR-933	0	0	2	3	0	1	0	0	0.165765	0.248454	0	0.0789916
hsa-miR-93-3p	230	184	188	117	205	154	18.2668	15.0007	15.5819	9.68971	15.7433	12.1647
hsa-miR-934	71	52	75	22	86	81	5.63889	4.23934	6.2162	1.822	6.60451	6.39832
hsa-miR-93-5p	28945	29639	28566	23782	24306	30288	2298.84	2416.34	2367.63	1969.58	1866.62	2392.5
hsa-miR-936	3	1	3	6	6	10	0.238263	0.0815257	0.248648	0.496908	0.46078	0.789916
hsa-miR-937	23	34	31	15	25	7	1.82668	2.77187	2.56936	1.24227	1.91991	0.552941
hsa-miR-939	8	8	4	10	3	4	0.635367	0.652206	0.331531	0.828181	0.23039	0.315966
hsa-miR-9-3p	0	2	0	2	7	4	0	0.163051	0	0.165636	0.537576	0.315966
hsa-miR-940	62	71	76	35	25	29	4.9241	5.78833	6.29908	2.89863	1.91991	2.29076
hsa-miR-941	6982	6910	7526	4271	6835	4941	554.517	563.343	623.775	353.716	524.905	390.297
hsa-miR-942	36	44	24	16	41	30	2.85915	3.58713	1.98918	1.32509	3.14866	2.36975
hsa-miR-943	0	0	1	1	0	0	0	0	0.0828826	0.0828181	0	0
hsa-miR-944	1344	1210	1100	2170	2997	3126	106.742	98.6461	91.1709	179.715	230.159	246.928
hsa-miR-95	7	4	5	6	21	38	0.555946	0.326103	0.414413	0.496908	1.61273	3.00168
hsa-miR-9-5p	56	51	54	26	214	51	4.44757	4.15781	4.47566	2.15327	16.4345	4.02857
hsa-miR-96-3p	7	9	17	11	11	16	0.555946	0.733731	1.409	0.910999	0.844763	1.26387
hsa-miR-96-5p	1404	1566	1291	2926	2703	2917	111.507	127.669	107.001	242.326	207.581	230.418
hsa-miR-98	161656	189684	194995	124370	179585	160195	12838.9	15464.1	16161.7	10300.1	13791.5	12654.1
hsa-miR-99a-3p	0	4	0	10	40	44	0	0.326103	0	0.828181	3.07186	3.47563
hsa-miR-99a-5p	122	126	146	322	1636	1644	9.68935	10.2722	12.1009	26.6674	125.639	129.862
hsa-miR-99b-3p	593	619	586	246	294	242	47.0966	50.4644	48.5692	20.3732	22.5782	19.116
hsa-miR-99b-5p	243064	175801	164261	109779	97313	90711	19304.4	14332.3	13614.4	9091.68	7473.31	7165.4
