# Supplementary material for: Dynamic Expression of Novel MiRNA Candidates and MiRNA-34 Family Members in Early- to Mid-Gestational Fetal Keratinocytes Contributes to Scarless Wound Healing by Targeting the TGF-β Pathway
Source: PLoS One. 2015 May 15;10(5):e0126087. doi: 10.1371/journal.pone.0126087 (PMC4433274; doi:10.1371/journal.pone.0126087)
Supplement: S3 Table — (XLS) [file pone.0126087.s003.xls]

## Sheet: Supplementary Table 3
MicroRNA	Raw counts						Normalization Couts							Count:	29
	Mid-gestational			Late-gestational			Mid-gestational			Late-gestational
hsa-6510-3p	17	19	15	3	10	14	1.35016	1.54899	1.24324	0.248454	0.767966	1.10588
hsa-6510-5p	0	4	1	3	0	0	0	0.326103	0.0828826	0.248454	0	0
hsa-miR-6499-5p	39	49	39	25	16	26	3.09742	3.99476	3.23242	2.07045	1.22875	2.05378
hsa-miR-6511a-3p	7	7	6	3	12	7	0.555946	0.57068	0.497296	0.248454	0.921559	0.552941
hsa-miR-6724-5p	7	8	10	7	5	3	0.555946	0.652206	0.828826	0.579726	0.383983	0.236975
hsa-miR-6511b-5p	6	13	0	1	8	2	0.476526	1.05983	0	0.0828181	0.614373	0.157983
hsa-miR-6511b-3p	0	5	5	1	2	4	0	0.407629	0.414413	0.0828181	0.153593	0.315966
hsa-miR-6513-5p	2	4	3	1	12	6	0.158842	0.326103	0.248648	0.0828181	0.921559	0.473949
hsa-miR-6511a-5p	6	13	0	1	8	2	0.476526	1.05983	0	0.0828181	0.614373	0.157983
hsa-miR-6515-5p	8	7	5	5	17	8	0.635367	0.57068	0.414413	0.41409	1.30554	0.631933
hsa-miR-6716-3p	3	1	2	5	4	0	0.238263	0.0815257	0.165765	0.41409	0.307186	0
hsa-miR-6505-5p	1	3	3	10	4	7	0.0794209	0.244577	0.248648	0.828181	0.307186	0.552941
hsa-miR-6509-5p	3	7	1	3	0	3	0.238263	0.57068	0.0828826	0.248454	0	0.236975
hsa-miR-6501-5p	0	1	0	2	13	2	0	0.0815257	0	0.165636	0.998356	0.157983
hsa-miR-6514-5p	2	4	3	0	0	1	0.158842	0.326103	0.248648	0	0	0.0789916
hsa-miR-6723-5p	1	3	1	0	0	3	0.0794209	0.244577	0.0828826	0	0	0.236975
hsa-miR-548az-5p	0	0	1	0	0	6	0	0	0.0828826	0	0	0.473949
hsa-miR-6509-3p	3	2	1	1	0	1	0.238263	0.163051	0.0828826	0.0828181	0	0.0789916
hsa-miR-6513-3p	0	7	1	1	0	0	0	0.57068	0.0828826	0.0828181	0	0
hsa-miR-6721-5p	1	0	0	0	1	0	0.0794209	0	0	0	0.0767966	0
hsa-miR-548ay-5p	0	0	0	4	0	0	0	0	0	0.331272	0	0
hsa-miR-6508-3p	0	0	0	2	0	1	0	0	0	0.165636	0	0.0789916
hsa-miR-6716-5p	1	0	0	0	0	0	0.0794209	0	0	0	0	0
hsa-miR-6505-3p	0	0	0	0	0	2	0	0	0	0	0	0.157983
hsa-miR-6501-3p	0	2	0	0	0	0	0	0.163051	0	0	0	0
hsa-miR-6132	0	0	0	0	1	0	0	0	0	0	0.0767966	0
hsa-miR-6508-5p	1	0	0	0	0	0	0.0794209	0	0	0	0	0
hsa-miR-6502-5p	0	0	0	1	0	0	0	0	0	0.0828181	0	0
hsa-miR-6515-3p	0	1	0	0	0	0	0	0.0815257	0	0	0	0
