# Supplementary material for: Dynamic Expression of Novel MiRNA Candidates and MiRNA-34 Family Members in Early- to Mid-Gestational Fetal Keratinocytes Contributes to Scarless Wound Healing by Targeting the TGF-β Pathway
Source: PLoS One. 2015 May 15;10(5):e0126087. doi: 10.1371/journal.pone.0126087 (PMC4433274; doi:10.1371/journal.pone.0126087)
Supplement: S4 Table — The read number of miRNAs was normalized to the total number of high-quality reads that matched the human genome from each sample (12591141/12266070/12065253/12074661/13021411/12659579). The color red indicates a greater-than-2.0-fold increase in late-gestational fetal KCs. The color green indicates a greater-than-2.0-fold decrease in late-gestational fetal KCs. Seed sequence conservation: novel miRNA candidates share seed sequences with known miRNAs in human and other species. bta: Bos taurus. cfa: Canis familiaris. gga: Gallus gallus. hsa: Homo sapiens. mdo: Monodelphis domestica. mml: Macaca mulatta. mmu: Mus musculus. ptr: Pan troglodytes. rno: Rattus norvegicus. xtr: Xenopus tropicalis. (XLS) [file pone.0126087.s004.xls]

## Sheet: Supplementary Table 4
novel miRNAs	sequences	pre-miRNA	minimum free energy	UCSC LOCATION	seed sequence conservation	Raw Counts						Normalization Couts						p-value	Ratio (Late-/Mid-gestational)		Count:	106
						Early to mid-gestational			Late-gestational			Mid-gestational			Late-gestational
seq-51595_x12	CCGAGAUGAUGAACUCCGUGGUCUGAGA	CCGAGAUGAUGAACUCCGUGGUCUGAGAGUGGACAAACAGGAAAGAAGGUCGGGACCUGAUGCCUGUGCUGCCCUACUGGGACUGUGUGCUGGACUUGGAG	-30.90 kcal/mol	chr15:84954361-84954461		0	0	0	0	0	12	0	0	0	0	0	0.947899	0.373901	∞
seq-52107_x11	ACCCGGGAGUAGGAGACUCAGA	ACCCGGGAGUAGGAGACUCAGAAUCGAAUCUCUUCUCCCUCCCCCUCCUGUUUUC	-16.40 kcal/mol	chr15:79528588-79528642		0	1	0	3	5	2	0	0.0815257	0	0.248454	0.383983	0.157983	0.0292478	9.69535
seq-56849_x10	AAGAACUGCUAACUCAUGCC	UUUAGUAAUAGAAGUCUGCAAUUUCUUAUUUACUGAGAAAGUAUGCAAGAACUGCUAACUCAUGCC	-11.30 kcal/mol	chr7:57261817-57261882		0	1	0	1	7	1	0	0.0815257	0	0.0828181	0.537576	0.0789916	0.253725	8.57871
seq-40419_x16	ACUGGCAAAAGGGUUUAGAACUU	ACUGGCAAAAGGGUUUAGAACUUGACUGCCCUAUAAAGAGUUCUUCCUCUGUGCCAUAGGUGG	-16.00 kcal/mol	chr16:50830176-50830238	hsa-miR-3128	2	0	0	4	9	1	0.158842	0	0	0.331272	0.691169	0.0789916	0.165294	6.93415
seq-54237_x11	UGAACUUUUGAAACCUUGUG	UGAACUUUUGAAACCUUGUGUGGGAUUGCUGGUGGUGCCAAAGCAUGAAAGGCUAGUAUGAGCAAGAAAGGGAGAAAGUGCGUG	-18.90 kcal/mol	chr13:60851332-60851415		0	0	2	2	7	0	0	0	0.165765	0.165636	0.537576	0	0.347055	4.24221
seq-52441_x11	CUGAGAGGUAGGGGCAGGGGCACC	CUGAGAGGUAGGGGCAGGGGCACCAGGCGGGGAGGCCACGCAGUAGGCCCAUGGACCAGCCUCUCUCCU	-32.70 kcal/mol	chr16:2026126-2026194		0	1	2	4	2	2	0	0.0815257	0.165765	0.331272	0.153593	0.157983	0.156034	2.59956
seq-45687_x14	ACUAGGAUUGUGCUUCCCUGG	ACUAGGAUUGUGCUUCCCUGGGCUUGCUCUUCCAUGGGCUCACAUAUUCCAUGGAAGCACACUCCUAGCAU	-33.00 kcal/mol	chr8:97370964-97371034		0	1	3	2	8	0	0	0.0815257	0.248648	0.165636	0.614373	0	0.490161	2.36242
seq-46440_x13	CCUGAAAUCUGAACUGUGUUCA	AACACAGUUCAGAUUUCAGUACUGCCCCUGAAAUCUGAACUGUGUUCA	-28.70 kcal/mol	chr4:3958706-3958753		2	0	2	6	0	3	0.158842	0	0.165765	0.496908	0	0.236975	0.423985	2.26083
		AACACAGUUCAGAUUUCAGUACUGUCCCUGAAAUCUGAACUGUGUUCA	-28.70 kcal/mol	chr3:129831903-129831950
		AACACAGCUUAGAUUUCAGUACUGCCCCUGAAAUCUGAACUGUGUUCA	-22.20 kcal/mol	chr8:12295414-12295461
		GUUAUUGUGUGUUGAGAUUUCAGUACUGCCCCUGAAAUCUGAACUGUGUUCA	-14.00 kcal/mol	chr11:67574386-67574437
		AACACAGCUUAGAUUUCAGUACUGCUCCUGAAAUCUGAACUGUGUUCA	-22.20 kcal/mol	chr8:12053141-12053188
seq-11782_x93	GGAAGUGAUGAGAUUCUAACUGAUC	UAGGUUGUUGUUGGAGCCACUUCACGGUUUAGGAAAUUGAGGCUUUGAGAGGUGAAAUCGCUUGCCUUAGAGUCCUGGGCCAGGAAGUGAUGAGAUUCUAACUGAUC	-36.20 kcal/mol	chr9:131702427-131702533	gga-miR-1799	9	6	14	16	19	29	0.714788	0.489154	1.16036	1.32509	1.45914	2.29076	0.0664151	2.1465
seq-29564_x25	ACUGCAGUUGCGCAAUUCUGGUCU	GCCAGAAUUGCAACUCACCAGGCUAAACUGCAGUUGCGCAAUUCUGGUCU	-21.00 kcal/mol	chr21:18884031-18884080	hsa-miR-17-3p rno-miR-17-1-3p gga-miR-17-3p ptr-miR-17-3p mml-miR-17-3p rno-miR-20b-3p xtr-miR-17-3p bta-miR-17-3p mdo-miR-17-3p cfa-miR-17	3	5	0	7	0	10	0.238263	0.407629	0	0.579726	0	0.789916	0.412732	2.12054
seq-6713_x208	CUCCAUGUAUCUUUGGGACCUGUC	CUCCAUGUAUCUUUGGGACCUGUCAGCCGUGGCAGUCUCCCUUCCUAGCCAUGGAAGAG	-20.10 kcal/mol	chr4:119200345-119200403		27	22	17	46	40	56	2.14436	1.79357	1.409	3.80963	3.07186	4.42353	0.01111	2.11429
seq-50757_x12	UGUGGCAGCAGGUGGAGGCAGA	UGUGGCAGCAGGUGGAGGCAGACAGUCACCCUGAACCCCUGUCUCUCCCUUCUGCCCACC	-26.60 kcal/mol	chr19:46891745-46891804		4	0	0	0	4	4	0.317684	0	0	0	0.307186	0.315966	0.53019	1.96155
seq-43638_x14	AUUGCUAACAUGAUUUGAUUCUUUAG	AUUGCUAACAUGAUUUGAUUCUUUAGAUGGCCGCCAAGAACGAGUCAUGUUUGACAAAAU	-14.80 kcal/mol	chr11:4123197-4123256		2	3	0	6	2	1	0.158842	0.244577	0	0.496908	0.153593	0.0789916	0.501493	1.80827
seq-35714_x19	AGAGGAACAUGGGCUCAGGACA	AGAGGAACAUGGGCUCAGGACAGCGGGUGUCAGCUUGCCUGACCCCCAUGUCGCCUCUGU	-29.20 kcal/mol	chr15:102513733-102513792	hsa-miR-3928	1	5	1	3	5	4	0.0794209	0.407629	0.0828826	0.248454	0.383983	0.315966	0.33664	1.66406
seq-35153_x19	CUGGUAAAGAGGAGUUGUUU	CUGGUAAAGAGGAGUUGUUUUUCCUGGCAAAAACCUUUUUUCCUAAU	-10.10 kcal/mol	chr11:59319305-59319351	rno-miR-1193-5p	0	2	5	2	10	0	0	0.163051	0.414413	0.165636	0.767966	0	0.674683	1.61672
seq-4479_x365	UCACUGGGAGGCAUCUGGAGCUGA	GGCUGCAGGCCACCAAGUUGCAGGUUCUGACAGCUCCACUGUCACUGGGAGGCAUCUGGAGCUGA	-23.50 kcal/mol	chr17:18371901-18371965		62	35	44	65	143	16	4.9241	2.8534	3.64684	5.38317	10.9819	1.26387	0.512394	1.5431
seq-55270_x10	UAUCCCAGGGCCAGUCUCCACU	UAUCCCAGGGCCAGUCUCCACUUCACUCUUGGGAAGGCGAAGGCUGGUCAGGGAGACA	25.30 kcal/mol	chr16:81511737-81511794		2	2	0	2	2	2	0.158842	0.163051	0	0.165636	0.153593	0.157983	0.390206	1.48251
seq-34880_x20	UCUUCAGGAACUCUGGCUAACU	UUAGCCAGAGUUCCUAAAGAAAAUAGUCCCAGUUUCUUCAGGAACUCUGGCUAACU	-29.30 kcal/mol	chr9:37804227-37804282		2	3	3	1	7	4	0.158842	0.244577	0.248648	0.0828181	0.537576	0.315966	0.519987	1.43598
seq-21936_x38	GCAGGAAGAGACGCAGCAGCUUG	GCAGGAAGAGACGCAGCAGCUUGUCUUUGAUUCUGCCAAGCUUCUGCAUCUUUUCUUCCC	-22.60 kcal/mol	chr11:12343060-12343119		5	3	8	2	9	11	0.397105	0.244577	0.663061	0.165636	0.691169	0.868907	0.596002	1.32264
seq-44532_x14	UUGGAGUAGUAUUCCUCUAGGCCC	GCCUAGAGGAGUACUACUCCAAGUCUGGCAGUAGUACUCACACUUGGAGUAGUAUUCCUCUAGGCCC	-44.50 kcal/mol	chr14:90512194-90512260		1	2	3	1	2	5	0.0794209	0.163051	0.248648	0.0828181	0.153593	0.394958	0.682995	1.28556
seq-31613_x23	CCAGGCUGCGCCCUGCACGGGA	CACCUGCCGCGCCCCCCGGGCUGAGGUAGGAGGUUGUAUAGUUGAGGAGGACACCCAAGGAGAUCACUAUACGGCCUCCUAGCUUUCCCCAGGCUGCGCCCUGCACGGGA	-50.90 kcal/mol	chr19:52196025-52196134		5	2	3	4	3	6	0.397105	0.163051	0.248648	0.331272	0.23039	0.473949	0.484814	1.28042
seq-21773_x39	UUAGAGGCUGGAAUAGAGAUUC	UUAGAGGCUGGAAUAGAGAUUCUUGAGGCUUGGAAGAGUAAGGAUCCCUUUAUCUGUCCUCUAGGA	-19.40 kcal/mol	chr17:38318191-38318256		8	1	8	9	11	2	0.635367	0.0815257	0.663061	0.745363	0.844763	0.157983	0.689955	1.26678
seq-19434_x45	ACCUCGAUGUUGGAUCAGGACAUCC	AGUCCAUAUUGACAAUAGGGUUUACAACCUCGAUGUUGGAUCAGGACAUCC	-10.60 kcal/mol	chr4:93623144-93623194		4	7	9	13	12	0	0.317684	0.57068	0.745944	1.07663	0.921559	0	0.751975	1.22265
seq-21465_x39	CUUGGGAUGGACUGUAGACACC	CUUGGGAUGGACUGUAGACACCAGUGCCCCCUUUAGAUGGUCAGCAGUGCCUCCCAACCC	-18.50 kcal/mol	chr20:22744678-22744737		10	5	3	8	6	7	0.794209	0.407629	0.248648	0.662544	0.46078	0.552941	0.684586	1.15565
seq-12961_x82	CGGGGCUGCCCUGAACGGGCCC	CGGGGCUGCCCUGAACGGGCCCGGCUCUGGUGCGCUUGCUCAGCCAGGCCCGCUCCCCGCUGCCCCCUA	-36.00 kcal/mol	chr11:64082403-64082471		13	11	14	14	20	10	1.03247	0.896783	1.16036	1.15945	1.53593	0.789916	0.594577	1.12807
seq-43325_x15	AUUAUUACUGUGAGAAUUAUGA	AUAAUUCUCAUAGUAAUAAUAGUAAUGUUAAUAUAAUAAUAAUGUUAUUAUUACUGUGAGAAUUAUGA	-27.10 kcal/mol	chr1:62311764-62311831		2	3	2	3	1	4	0.158842	0.244577	0.165765	0.248454	0.0767966	0.315966	0.768776	1.12655
seq-24718_x32	AGGAUGUGAAACUCUUAAGUAUAUC	CAGUUUUUAGAGUAUUUACUAUCAGUGUUCUUUUUUUUUCUGACUUCUUGCUGCUUGAGUUUUAUAAUGUCUAAUAAAUUGUAUUUUAGCUGUGGAGGAAGAUGCAGAGUCAGAAGAUGAAGAGGAGGAGGAUGUGAAACUCUUAAGUAUAUC	-37.00 kcal/mol	chr5:170819625-170819777	hsa-miR-4764-5p	4	5	6	4	6	7	0.317684	0.407629	0.497296	0.331272	0.46078	0.552941	0.647257	1.1001
seq-35575_x19	UUGAGUUACUUUGCCUUAUCC	AUGAGGCAGAGUAACUCACAAUAGAACAAACAGUUUUGAGUUACUUUGCCUUAUCC	-26.70 kcal/mol	chr1:87516997-87517052		2	4	3	2	2	6	0.158842	0.326103	0.248648	0.165636	0.153593	0.473949	0.871747	1.08122
seq-25583_x31	CUGCCUCCGAGGGAGGGAGCUCUCGGGC	CUGCCUCCGAGGGAGGGAGCUCUCGGGCUUGAAUGUGCCCAAGGUUCAACCUCUACGGUAGGA	-28.80 kcal/mol	chr9:86535688-86535750		8	5	2	6	3	7	0.635367	0.407629	0.165765	0.496908	0.23039	0.552941	0.894188	1.05913
seq-28404_x26	UGCCCGGCGGUGUGCGGCCACA	CCGCUGCCACGGCCCUGGUGCUAGCAGACGCUCUCUCUCGGCCCGCCCUCCACCGAGUUCCGGCCACAGAGCGGGCCCUGCCCGGCGGUGUGCGGCCACA	-43.00 kcal/mol	chr20:17486123-17486222		4	5	4	8	3	2	0.317684	0.407629	0.331531	0.662544	0.23039	0.157983	0.99074	0.99439
seq-6728_x207	UUGGCAGAGAGCUCUUAGUAAC	AUCUGAGAGUACUUUGUCAAGGUUGCGUUCCUUGGCAGAGAGCUCUUAGUAAC	-27.20 kcal/mol	chr7:41738804-41738856	mmu-miR-5134	26	46	31	40	33	31	2.06494	3.75018	2.56936	3.31272	2.53429	2.44874	0.961102	0.98941
seq-1643_x1630	UCACCUGGAGCAUGUUUUCU	AAAGCAUGCUCCAGUGGCGCAAUCGGUUAGCGCGCGGUACUUAUACAACAGUAUAUGUGCGGGUGAUGCCGAGGUUGUGAGUUCGAGCCUCACCUGGAGCAUGUUUUCU	-46.00 kcal/mol	chr6:27599193-27599301		246	273	292	252	241	326	19.5375	22.2565	24.2017	20.8702	18.508	25.7513	0.914464	0.98687
seq-56727_x10	AUCCCUGGCUGUGGACAUCACAUC	UGUGUGUCUACACCAGCGGAGGCCCUGCUUUCUAGCAUCCCUGGCUGUGGACAUCACAUC	-27.50 kcal/mol	chr2:65098861-65098920		2	0	3	0	0	5	0.158842	0	0.248648	0	0	0.394958	0.979171	0.96924
seq-9010_x137	AAAGCAAAUGUUGGGUGAACGGCU	AAAGCAAAUGUUGGGUGAACGGCUGUUUCCUCUUAUUCAAGCCAUGCACCUUACUCUUGCUGGUA	-20.00 kcal/mol	chr12:64217443-64217507		27	14	30	19	21	26	2.14436	1.14136	2.48648	1.57354	1.61273	2.05378	0.702395	0.9078
seq-47006_x13	AUCAAGGAUGAUGCCUGAGC	UCAAGGAUUCUACUGGUCAUCUGGGCAGAUUCUGUGUUGGCCAGACCCAAUGGCUAAUACUUCAUAGGGCCACAGAAAAGUUAAGAUCAAGGAUGAUGCCUGAGC	-30.80 kcal/mol	chr2:9480898-9481002		2	5	0	6	0	0	0.158842	0.407629	0	0.496908	0	0	0.91487	0.8772
seq-18839_x47	UGUCUCAUGCAUGGUACUCUCU	AAGGUACCAGGUAUGGGACCACAUCCACACCUUGUCUCAUGCAUGGUACUCUCU	-21.30 kcal/mol	chr5:167517512-167517565		7	7	11	13	0	9	0.555946	0.57068	0.911709	1.07663	0	0.710924	0.816186	0.87696
seq-22772_x36	CCUUGGCUUGGCUCUUGACGUGGACA	CCUUGGCUUGGCUCUUGACGUGGACAGUGAGUACCUUACUAUGAAGGUGAUAAGCCUCCACCUGGCCUUCCAGAUAGGGGUGACAUUCCUGUUCCAAGUGGCCCUUACUGACCCGAGAGACGUCAUUGCCACAGGCA	-47.70 kcal/mol	chr1:146453285-146453421		4	8	7	8	7	2	0.317684	0.652206	0.580178	0.662544	0.537576	0.157983	0.743717	0.87615
seq-24999_x32	UCCCGGUCGCCGCGGUUCGCCGCC	UCCCGGUCGCCGCGGUUCGCCGCCGCCCCUGGUGGCGGUCCGGCGACCGGCCCACC	-37.30 kcal/mol	chr16:33966065-33966120		4	3	10	3	1	11	0.317684	0.244577	0.828826	0.248454	0.0767966	0.868907	0.838956	0.85843
seq-17781_x51	UUAAUAUGUACUGACAAAGCGU	UUAAUAUGUACUGACAAAGCGUAUCUGUGUAAUAAAUAUGCUUUUUGUCAGUACAUGUUAAUG	-27.30 kcal/mol	chr10:5729070-5729132		4	5	18	6	10	8	0.317684	0.407629	1.49189	0.496908	0.767966	0.631933	0.795393	0.85549
seq-46078_x13	ACCCCCGGGCAAAGACCUGCAGAUC	ACCCCCGGGCAAAGACCUGCAGAUCCCCUGUUAGAGACGGGCCCAGGACUUUGUGCGGGGUGC	-28.70 kcal/mol	chr7:99954279-99954341		2	2	3	3	3	0	0.158842	0.163051	0.248648	0.248454	0.23039	0	0.737802	0.83928
seq-47476_x13	CCCAAAGGAACUUGACCUCGCC	CCCAAAGGAACUUGACCUCGCCGGCCUUGGGGCCGCUGACUCAGGCCAGGGGC	-20.40 kcal/mol	chr6:82957608-82957660		2	0	5	2	3	1	0.158842	0	0.414413	0.165636	0.23039	0.0789916	0.811322	0.82863
seq-46821_x13	GAAUCUGUGCUCUGGGGGCUGUGC	GAAUCUGUGCUCUGGGGGCUGUGCCGGGUAGAGAGGGCAGUGGGAGGUAAGAGCUCUUCACCCUUCACCACCUUCUCCACCCAGCAUGGCCGGCACACUUUGGU	-48.90 kcal/mol	chr1:110141499-110141602		0	4	3	1	3	2	0	0.326103	0.248648	0.0828181	0.23039	0.157983	0.76356	0.81981
seq-18888_x47	AUAGAUGAUGAGGUAGCGUAACUCUGAAC	AUAGAUGAUGAGGUAGCGUAACUCUGAACACUUUUUGAAAAGUGGUUAUUUUAUAGGCUGUGG	-11.80 kcal/mol	chr11:118366811-118366873		13	9	4	11	4	6	1.03247	0.733731	0.331531	0.910999	0.307186	0.473949	0.644506	0.80664
seq-40619_x16	CAUGGAAGCUCUAACUCCUGUCCU	CAUGGAAGCUCUAACUCCUGUCCUUAGCUUAGGUGGACUUAGAGUUUUCAUCAGAA	-21.40 kcal/mol	chr11:71613542-71613597		3	4	2	3	4	0	0.238263	0.326103	0.165765	0.248454	0.307186	0	0.60893	0.76101
		CAUGGAAGCUCUAACUCCUGUCCUUAGCUUAGGUGGACUUAGAGUUUUCAUCAG	-21.40 kcal/mol	chr7:6920839-6920892
seq-17530_x53	ACCUGUGAUGAAUUCUGAAC	ACAGAAGUCAACAUGAGGUUCUGAGCCAGUGUGACUGGCGAGCUGCUGGUUUGCCUAGAUCGGGAUGGAGAUAGGACCUGUGAUGAAUUCUGAAC	-36.60 kcal/mol	chr6:5865583-5865677		5	17	8	3	12	8	0.397105	1.38594	0.663061	0.248454	0.921559	0.631933	0.57684	0.73665
seq-17809_x51	UUCAAGUCCUGGCUGUGCCACU	UUCAAGUCCUGGCUGUGCCACUAAUUCCAUUAGUGAACAUAACAGCUAUGGAUUGAGU	-19.20 kcal/mol	chr16:20307654-20307711		2	6	21	5	8	9	0.158842	0.489154	1.74054	0.41409	0.614373	0.710924	0.681351	0.72822
seq-28653_x26	GUGCAAUUUUUGGAAAAA	UGUCCAAGGAUUGCAUAACAAGGGCAGCACUGCUAAUGCCUACACAACACUCCCGCCUCAGCUAGAGCUUUGCUUUACCUUGGUGCAAUUUUUGGAAAAA	-33.60 kcal/mol	chr9:33868565-33868664		5	1	9	6	5	0	0.397105	0.0815257	0.745944	0.496908	0.383983	0	0.662895	0.71934
seq-51182_x12	AGCAAGUAAGUGUCAGGCUGC	AGCAAGUAAGUGUCAGGCUGCCUGAGUUCAAAUCUCAGCUUGGGCACUUGCUUGUUUU	-27.00 kcal/mol	chr3:156607704-156607761		2	3	2	2	2	1	0.158842	0.244577	0.165765	0.165636	0.153593	0.0789916	0.213948	0.69963
seq-38508_x17	UGUGAGAGUAUGUUCGCAUCUG	GGUGUGAACAUGUUUUCACACGUGCACAUGUAUGCACAUGCGUGUGAGAGUAUGUUCGCAUCUG	-32.40 kcal/mol	chr20:60129831-60129894		3	5	2	4	1	2	0.238263	0.407629	0.165765	0.331272	0.0767966	0.157983	0.474267	0.6974
seq-3102_x616	AAGAACCAAGAAUGGGCUGCC	GAGCUGCGUCUUUGUGCUUUCAGCUUCUUUACAGUGCUGCCUUGUAGCAUUCAGGUCAAGCAGCAUUGUACAGGGCUAUGAAAGAACCAAGAAUGGGCUGCC	-37.50 kcal/mol	chr20:3898130-3898231		128	122	116	77	98	75	10.1659	9.94614	9.61439	6.37699	7.52607	5.92437	0.00279201	0.66699
seq-11859_x92	GUGAGUAGAGAAUGAGCAGGACU	GUGAGUAGAGAAUGAGCAGGACUUGGAGUUGCAGGGUAGGCGGAGGCAGCCAUGGCCUCUGGAGUGGGAACAGGGCUGGAUCUGAGGAGUGGCAGUGUCUCAGUAUCCCUGGAUCUUUCCACAGCCUGGACUCAUGGAGACCCUCGAAA	-51.60 kcal/mol	chr19:10738472-10738620		20	10	25	12	11	14	1.58842	0.815257	2.07207	0.993817	0.844763	1.10588	0.243775	0.65787
seq-29027_x25	GGCCAUGAUGGACACUGAUG	UGAUGGACCGUGAUGGGCCGUAACGGGCCGUGAUGGACCCUGAUGGGCUGUGAUGGUCCGUGAUGGGCCAUGAUGGACACUGAUG	-45.90 kcal/mol	chr2:11905269-11905353		2	9	4	4	6	0	0.158842	0.733731	0.331531	0.331272	0.46078	0	0.546178	0.64704
seq-29154_x25	UGAGGCCGAGAAGGCAACCGCGA	GCGUUGUCCUCGCGCCUUCGCCCUGGGUAGGUGAGGCCGAGAAGGCAACCGCGA	-25.70 kcal/mol	chr1:150207085-150207138		3	0	12	2	3	5	0.238263	0	0.994592	0.165636	0.23039	0.394958	0.65694	0.64158
seq-14257_x71	AUCAGUGAUGAUCUCUGAGU	UGAGAGAGACACUGACUUGUCAGUUGGGUUGGGGUGGUAAUCAGUGAUGAUCUCUGAGU	-15.70 kcal/mol	chr5:148730291-148730349	mmu-miR-677 hsa-miR-4276	17	12	14	12	13	3	1.35016	0.978308	1.16036	0.993817	0.998356	0.236975	0.201329	0.63893
seq-52605_x11	AGGCGUCUCCGGGCUGACC	AGGCGUCUCCGGGCUGACCGCGGCCGCAGCUCCGCUCCUCUGCCUGAGCCGUGCGGCAGCCCUGGGAGCCUCU	-39.10 kcal/mol	chr1:8086564-8086636		4	3	0	2	1	1	0.317684	0.244577	0	0.165636	0.0767966	0.0789916	0.468793	0.57166
seq-19349_x45	CUUCCAUCUCCAUCACCUUGAGC	CUUCCAUCUCCAUCACCUUGAGCAUCUUCUGGGCAGCUGAGGUGACCGCAGAUGGGAAGGA	-21.90 kcal/mol	chr16:81567510-81567570		7	8	14	10	4	2	0.555946	0.652206	1.16036	0.828181	0.307186	0.157983	0.264579	0.54606
seq-28458_x26	UGGUGUGAUGAGAGUUCUGACU	ACAGGAAAUCAUUCACUGUGGAACUAGUGGUGUGAUGAGAGUUCUGACU	-10.70 kcal/mol	chr3:51578239-51578287	mmu-miR-1188 rno-miR-1188-5p	4	6	7	6	3	0	0.317684	0.489154	0.580178	0.496908	0.23039	0	0.248353	0.52436
seq-39398_x17	UGCCUGUGGAGAAGUCAAGAACU	AUCUAGUAGCUGAGGAGGCGAGGGCCCCGCUCUGGAAGACGAAGUGGGGCUGUAUGCCUGUGGAGAAGUCAAGAACU	-26.90 kcal/mol	chr15:42104052-42104128		2	2	7	1	3	2	0.158842	0.163051	0.580178	0.0828181	0.23039	0.157983	0.381226	0.52234
seq-26616_x29	ACACGUGAUGGCAUCUGCUUCUCUGACU	UCAGGGUAAUUUUUUUCCCUUGUGUGACUCUUAUUUUCCCCUCUUCUCAGGAGUGCAACACGUGAUGGCAUCUGCUUCUCUGACU	-14.10 kcal/mol	chr1:41208456-41208540	cfa-miR-1840	4	11	4	5	4	1	0.317684	0.896783	0.331531	0.41409	0.307186	0.0789916	0.31166	0.51763
seq-16542_x57	UAGCUGUGCACCCUCUGGCAAG	UAGCUGUGCACCCUCUGGCAAGUUACAUUACCUCUUGGUGCCUCAGGUUCCUCAGCUAGA	-16.80 kcal/mol	chrX:55028324-55028383		22	10	6	7	8	4	1.74726	0.815257	0.497296	0.579726	0.614373	0.315966	0.252551	0.49351
seq-49557_x12	CCGGGCGGGCGGGUGCGG	GUGACGCGCGCGCCGCGGAUCCCGGAAGCGGUGUCAGAUGCUGGGGAGCCGGGCGGGCGGGUGCGG	-34.90 kcal/mol	chr7:1570306-1570371	mmu-miR-5126	4	1	3	1	2	1	0.317684	0.0815257	0.248648	0.0828181	0.153593	0.0789916	0.209516	0.48683
seq-37295_x18	CCUGGCGGCUGUGUCUUCACA	AGAAGGCACAGCUUGCACGUGACCUCCUGGGCCUGGCGGCUGUGUCUUCACA	-24.50 kcal/mol	chr16:16423169-16423220		4	4	4	2	4	0	0.317684	0.326103	0.331531	0.165636	0.307186	0	0.132516	0.48478
seq-43341_x15	UUUAUUAAAAGAUUAUUUGACU	UUUAUUAAAAGAUUAUUUGACUUAAAUGAAUCAAAUAAUCUUUUAAUAAGCU	-17.70 kcal/mol	chr3:130829778-130829829		3	5	2	0	2	3	0.238263	0.407629	0.165765	0	0.153593	0.236975	0.232172	0.48119
seq-3661_x485	UGUGGUGAUGACAGACCUGAGC	UGUGGUGAUGACAGACCUGAGCAGUCUCUGCCCCUGUGCUGGCCCUCAGCAGCAGCUGUUCACACUGCUUAACUCACUACUCU	-27.70 kcal/mol	chr5:118665081-118665163		112	106	114	75	73	5	8.89514	8.64172	9.44862	6.21135	5.60615	0.394958	0.0572606	0.45255
seq-20706_x41	CUACUGUGAUGACGGCACAAGUCUGAGU	AGUGACGGCCGAUGGGUACAGGGUGUCUUUCUGGGGUGAUGAAAAUGUUCUACUGUGAUGACGGCACAAGUCUGAGU	-11.80 kcal/mol	chr14:99986254-99986330	hsa-miR-4693-5p	8	12	8	2	5	6	0.635367	0.978308	0.663061	0.165636	0.383983	0.473949	0.0432801	0.44957
seq-14750_x67	UAGACUUGGCUGUGUCCU	GAUACAGUCAUGUAGGAUUUAGUCUUUCAAAUUCUUUGCAAGGUGUUUCCCUAGACUUGGCUGUGUCCU	-19.30 kcal/mol	chr1:97452123-97452191	gga-miR-1591	15	14	17	9	6	6	1.19131	1.14136	1.409	0.745363	0.46078	0.473949	0.00516976	0.44902
seq-46093_x13	AAUACUAUGUUGGGAAGUUACC	AAUACUAUGUUGGGAAGUUACCUGUUAGAGGACUGGGUCCUCUCUUAAGAAGUGACUUCCCAGUAUAGUAUCUA	-36.00 kcal/mol	chrY:16811020-16811093		1	2	6	0	4	0	0.0794209	0.163051	0.497296	0	0.307186	0	0.428017	0.41524
seq-28227_x27	ACCGCUCUCUGGCCCCUGCACCU	ACCGCUCUCUGGCCCCUGCACCUGGGAGAGGUGGGGUGCUGGACCGAGGGCGAAGU	-25.80 kcal/mol	chr7:5603123-5603178		6	9	4	4	4	0	0.476526	0.733731	0.331531	0.331272	0.307186	0	0.130728	0.4141
seq-19788_x44	UGAGGACAGCAGCUCCGAGUCU	UGAGGACAGCAGCUCCGAGUCUGUGUGUGUUUGUGGACCGGUGCUCCUGUCUAACGG	-20.70 kcal/mol	chr3:44666831-44666887	rno-miR-3569	11	8	12	7	5	1	0.87363	0.652206	0.994592	0.579726	0.383983	0.0789916	0.0495498	0.4137
seq-1133_x2845	GUAAGCCGUUUUAAAAACUGUU	UAGUGGUUAGGAUUCGGCGCUCUCACCGCCGCGGCCCGGGUUCGAUUCCCGGUCAGGAAAGUAAGCCGUUUUAAAAACUGUU	-23.00 kcal/mol	chr1:249168459-249168540		685	701	618	356	264	221	54.4033	57.1495	51.2215	29.4832	20.2743	17.4571	0.00136665	0.41293
seq-23557_x34	CUCCGGAGUCAGACCAGCUGAGU	GCAGCAGGAGGACUUGGAGCUACAUGCAGAGUGUGAGCUCCGGAGUCAGACCAGCUGAGU	-27.10 kcal/mol	chr5:169923347-169923406		7	6	11	2	3	5	0.555946	0.489154	0.911709	0.165636	0.23039	0.394958	0.0582782	0.40422
seq-4159_x405	GUGGAUGAUGAUGCCUCUGACA	GUGGAUGAUGAUGCCUCUGACAGUGAAACGCUGGAUUAGUCAGGGUUUACGAACAAGGUGUGUUCUCUACCU	-20.90 kcal/mol	chr6:7120227-7120298		79	103	105	36	45	37	6.27425	8.39715	8.70268	2.98145	3.45585	2.92269	0.00394746	0.40044
seq-58038_x10	CAGGAAUGUAGAGCUCUGGGUUC	ACCUUGGACUCUACAUUCCCCAGGCUUAGAGCUCUGGCCCAGGAAUGUAGAGCUCUGGGUUC	-29.80 kcal/mol	chr1:182643857-182643918		1	1	5	0	3	0	0.0794209	0.0815257	0.414413	0	0.23039	0	0.443065	0.40042
seq-5400_x282	CUUAAUGAUGAAAUCCUGAGC	UCAGGAUGAAAAGAUUAUUAAGCCCUCCCUAUUUCUGAGUUAAGAGAUUGAAAGCCAUGCUUAAUGAUGAAAUCCUGAGC	-21.90 kcal/mol	chr9:97523064-97523143		90	45	66	26	26	29	7.14788	3.66866	5.47025	2.15327	1.99671	2.29076	0.0312148	0.39545
seq-915_x4024	AGCAAUGAUGAUGACUGACA	AGCAAUGAUGAUGACUGACACUCACAUCCAUCAUUUGCCUU	-10.00 kcal/mol	chr7:133352053-133352093		1083	993	808	429	465	246	86.0129	80.955	66.9692	35.5289	35.7104	19.4319	0.00368316	0.38758
seq-35522_x19	UUAUGCCUGUGACUGCUGUAGA	UUAUGCCUGUGACUGCUGUAGAUUAUUUCAGUGAUCUUCAGCGUUUAUUUGGCAUGUCA	-22.20 kcal/mol	chr8:15403349-15403407	hsa-miR-4633-5p	3	2	9	2	3	0	0.238263	0.163051	0.745944	0.165636	0.23039	0	0.269432	0.34519
seq-9688_x124	UGAUGUGAUGAUCUGGCUGAGU	UGAUGUGAUGAUCUGGCUGAGUCAUCCCCCAAUUCUCAUCAAAUUAAA	-9.40 kcal/mol	chr2:131719912-131719959		31	33	30	17	7	6	2.46205	2.69035	2.48648	1.40791	0.537576	0.473949	0.00494371	0.31672
seq-3625_x495	AGCUGGGGAUGGAAGCUGAAGCC	AGCUGGGGAUGGAAGCUGAAGCCCUGUAAGCCUGUGAGUAUCACAGCCCCGUGGAUGCCACACAGUGAGGUUUAGUUGCUGCAGCUUCGGUGAAAUCCAUCCUUCAGCGAA	-43.00 kcal/mol	chr13:111102986-111103096	hsa-miR-4731-5p	106	159	111	61	58	0	8.41862	12.9626	9.19997	5.0519	4.4542	0	0.0296854	0.31084
seq-5118_x304	AAGAAUGAUGAUACUCUGACU	ACAGAACAUUUAUGUUAUUUAAUGUUUUCCUAUAAGAAUGAUGAUACUCUGACU	-4.90 kcal/mol	chr11:86795278-86795331		92	79	60	26	32	15	7.30672	6.44053	4.97296	2.15327	2.45749	1.18487	0.00529	0.30959
seq-24049_x33	UCUGAGACUAGAGCAAAGCCCU	AGACUUAGUUCUAGUCCUAGUACUGGUAUUAACCAGCUCUGAGACUAGAGCAAAGCCCU	-25.20 kcal/mol	chr1:236070052-236070110	hsa-miR-4329	1	12	12	2	5	1	0.0794209	0.978308	0.994592	0.165636	0.383983	0.0789916	0.207208	0.30629
seq-39128_x17	AUGGAGGCUGUGGUCCCGAGC	AUGGAGGCUGUGGUCCCGAGCUCAAAAGAUGCAGGCUUGAGGUCUUAACUGCUUCCAUUU	-22.50 kcal/mol	chr12:724073-724132	gga-miR-3532 hsa-miR-4443	2	10	1	1	3	0	0.158842	0.815257	0.0828826	0.0828181	0.23039	0	0.363638	0.29632
seq-46932_x13	UUAAUCCUCAAGCCUGUACAACC	UUAAUCCUCAAGCCUGUACAACCAGGACAGAGCAUGUGGAAAGGUGUGCAGGCUUGAGGAUUAGGUG	-36.40 kcal/mol	chr13:76353266-76353332		3	5	2	0	2	1	0.238263	0.407629	0.165765	0	0.153593	0.0789916	0.0838142	0.28655
seq-13649_x76	AUGUGACAGCUUCUGUAGCAC	AUGUGACAGCUUCUGUAGCACUAAAGUGCUUAUAGUGCAGGUAGUGUUUAGUUAUCUACUGCAUUAUGAGCACUUAAAGUACUGCUAGCUGUAGAACUCCA	-40.20 kcal/mol	chr13:92003305-92003405	mmu-miR-3100-3p	12	20	27	10	6	1	0.953051	1.63051	2.23783	0.828181	0.46078	0.0789916	0.0552172	0.28372
seq-44932_x14	AAUCCGAAAGCAACCUCUGGGCU	AAUCCGAAAGCAACCUCUGGGCUGGCUUUAGCUCAGCGGUUACUUCGCGUGU	-19.50 kcal/mol	chr5:140105725-140105776		6	1	4	0	2	1	0.476526	0.0815257	0.331531	0	0.153593	0.0789916	0.151094	0.26145
seq-14465_x69	GGAAGUGAUGACUGAACUCUGACC	UCUGAUUCUGAAUAUGCUUGAAACCUCAUCUCUUGAACAAAACAAAAUCCACAAUCUCCAGGUGAGGAAGUGAUGACUGAACUCUGACC	-11.40 kcal/mol	chr5:176465705-176465793	gga-miR-1799	22	20	13	11	3	0	1.74726	1.63051	1.07747	0.910999	0.23039	0	0.0321879	0.25618
seq-2637_x786	AGCCCAGGAUGAAACUCUGACA	UCUAAGUGGUGUCCUGUGGCAGGGCUCUAGGGCUCUCUACCUGGUGCCUAGCCCAGGAUGAAACUCUGACA	-33.40 kcal/mol	chr4:1737218-1737288	gga-miR-1635	227	227	174	116	40	2	18.0285	18.5063	14.4216	9.60689	3.07186	0.157983	0.0144966	0.25191
seq-34371_x20	UUCCUGGCUUUGAGUCUCUGAUU	CAAGAGGCCAUAGCACAGUGAGGAAAGAUACCUGGCCUGUUUGGGCAAGUCCCUUCCUGGCUUUGAGUCUCUGAUU	-26.70 kcal/mol	chr9:125126855-125126930	oan-miR-1386 mmu-miR-3113	6	8	2	3	1	0	0.476526	0.652206	0.165765	0.248454	0.0767966	0	0.113693	0.25125
seq-58587_x10	UCCGUCCGCGUGUGGAAGGUC	UCCGUCCGCGUGUGGAAGGUCCGUCCGCGUGUGGAAGGUCCGUCAGUGUGUGGAAGGUCCGUCCGCGUGUGGAAGGUCCGUCCGCGUGUGGAACGUCUG	-50.90 kcal/mol	chr22:50862787-50862885		4	3	1	0	0	2	0.317684	0.244577	0.0828826	0	0	0.157983	0.135694	0.24488
seq-41384_x16	UGAGAGCUCGUGUAGAAAGCCCU	GGCUUUCUAGAUGGACUUUCAAGUCCAAGUAGAAGUCCAACUUGAGAGCUCGUGUAGAAAGCCCU	-27.60 kcal/mol	chr12:11963192-11963256		3	2	8	2	1	0	0.238263	0.163051	0.663061	0.165636	0.0767966	0	0.167774	0.22776
seq-54995_x11	GCGUGUGAUGACACUGGCUGAGC	GCGUGUGAUGACACUGGCUGAGCUGUCACUGAGUCUACCUCCUCCAGAGAGAAGUGUUUGUUUGGCCAGGCUCAGUGGCUCACGCCU	-33.00 kcal/mol	chrX:64952734-64952820		3	2	4	1	1	0	0.238263	0.163051	0.331531	0.0828181	0.0767966	0	0.0262923	0.2178
seq-51281_x12	CUGUUCCGAGGACUCUGUUGUAU	ACAGACAGAGUGAUGAGGAACCAGGUGGAGACUACUUGAGUCACUGUUCCGAGGACUCUGUUGUAU	-22.00 kcal/mol	chr2:36587403-36587468		1	2	7	1	1	0	0.0794209	0.163051	0.580178	0.0828181	0.0767966	0	0.232347	0.19402
seq-45040_x14	UUUCAGGUCUGGGGCUGAAACCU	UUUCAGGUCUGGGGCUGAAACCUGUCUUGUUUCCCCAUCAGAGGCAGUCCCAGGCCCGAAAGA	-28.00 kcal/mol	chr1:113424681-113424743		2	2	8	1	0	1	0.158842	0.163051	0.663061	0.0828181	0	0.0789916	0.180886	0.16428
seq-13078_x81	AUGUUGAGUGCUUUUUGUUC	AUGUUGAGUGCUUUUUGUUCUAAGGUGCAUCUAGUGCAGAUAGUGAAGUAGAUUAGCAUCU	-12.60 kcal/mol	chr13:92002990-92003050		20	19	31	7	2	2	1.58842	1.54899	2.56936	0.579726	0.153593	0.157983	0.0114324	0.15618
seq-42660_x15	AGGCUGUGAUGGACCUGGCUGAGC	AGGCUGUGAUGGACCUGGCUGAGCCUGGAGCAUCUGGUGAGGUCUAGUCCCCUAUUAAUGCUUCCAUGGUUCCCUGCACUUCUCCGUCACACCCCUC	-37.30 kcal/mol	chr9:131844913-131845009		5	6	2	0	2	0	0.397105	0.489154	0.165765	0	0.153593	0	0.0514712	0.14599
seq-38875_x17	AUAUAGAUAUCAUCAGAGCUGU	AGCUCUGAUGAUCUCUAUGUAGAUGCCUAUAUAAAUAGCUAUAUAGAUAUCAUCAGAGCUGU	-30.20 kcal/mol	chr18:55904942-55905003		5	3	7	0	1	1	0.397105	0.244577	0.580178	0	0.0767966	0.0789916	0.0240489	0.1275
seq-36687_x18	AGAAAUGAUGUUGUAACUGAGA	UCUGCUGCUGCUUCAUUUUAACCCAGAAAUGAUGUUGUAACUGAGA	-8.40 kcal/mol	chr20:3545830-3545875		2	9	5	2	0	0	0.158842	0.733731	0.414413	0.165636	0	0	0.0956766	0.12673
seq-18595_x48	UAUGUGUGUGUGCUUGUAUAU	GUAUUGUUUACGUGCAUGUGUUUGUGUGUAUAUGUUUGUGCAUGUGUGCAUAUGUGUGUGUGCUUGUAUAU	-20.70 kcal/mol	chr8:129053111-129053181	mmu-miR-466a-5p mmu-miR-466e-5p rno-miR-466b mmu-miR-1187 mmu-miR-466p-5p	13	19	11	1	1	3	1.03247	1.54899	0.911709	0.0828181	0.0767966	0.236975	0.00697652	0.11353
seq-48697_x12	UUUGGGCACUGAAGUAUGGGUGA	UUUGGGCACUGAAGUAUGGGUGAGGUGCUCUGAUUCAUGAUCCUUCCGGUGCCCACAGA	-24.10 kcal/mol	chr17:48141834-48141892		4	7	0	1	0	0	0.317684	0.57068	0	0.0828181	0	0	0.183943	0.09322
seq-48658_x13	UGGGACCAGGGCUGUGGCUUC	UGGGACCAGGGCUGUGGCUUCAAAAGACUCAUCUGAGGUUUGUUAAACAUAUGAUUUCUUGACCCCACUGCCAGAGGUUCUCAUC	-23.70 kcal/mol	chr5:156365311-156365395		3	5	4	1	0	0	0.238263	0.407629	0.331531	0.0828181	0	0	0.00606995	0.08473
seq-13384_x78	AGAAUAUGAUGUCAUUGCUGAAC	UCAGGAAUUACUAUGGUAAGUUCUUCUGCCAUGCUGUACUGGUAGUGGUGUUUGGAAGAAUAUGAUGUCAUUGCUGAAC	-21.20 kcal/mol	chr7:155461882-155461960		20	40	13	5	0	0	1.58842	3.26103	1.07747	0.41409	0	0	0.0525694	0.06986
seq-19142_x46	UGACGACCCACACUCUCGCAGU	UCGGGAGUUGGGGUGUCUGCUUCGCUGACGACCCACACUCUCGCAGU	-22.40 kcal/mol	chr2:48542904-48542950		19	11	14	0	0	2	1.509	0.896783	1.16036	0	0	0.157983	0.00356225	0.0443
seq-38785_x17	UCACCCCUGCUUCCUCUGCCAGA	UCGGCAAGGGGAGCAGGAGGAGGACUGCGGCGGUCACCCCUGCUUCCUCUGCCAGA	-33.60 kcal/mol	chr1:153508754-153508809		7	6	4	0	0	0	0.555946	0.489154	0.331531	0	0	0	0.00231668	0
seq-44634_x14	CCCAUGUGAUGGCACUCUCUGAAA	CCCAUGUGAUGGCACUCUCUGAAACCUGGCUGCCUUCCAUGGAGUGCCUCAAUUGGGGA	-24.40 kcal/mol	chr17:18146242-18146300		5	3	6	0	0	0	0.397105	0.244577	0.497296	0	0	0	0.00666431	0
seq-39746_x16	CUGGGCUUGUGGGGACCCCUGG	AGGGAUCCCCAGACAGCCCCGAGCUCUGCUAGCUGGGCUUGUGGGGACCCCUGG	-29.60 kcal/mol	chr14:105147059-105147112	bta-miR-2308	10	0	6	0	0	0	0.794209	0	0.497296	0	0	0	0.136699	0
seq-52757_x11	CACAGCUCUUGGGGAGUGGAGCCU	CACAGCUCUUGGGGAGUGGAGCCUGACUUUGAAUUUAGGCCGCCCGCCCCCAGAGCCUGUGUU	-34.30 kcal/mol	chr9:132098602-132098664	rno-miR-674-3p mmu-miR-674-3p	1	8	2	0	0	0	0.0794209	0.652206	0.165765	0	0	0	0.168692	0
seq-52138_x11	AUGAAACUGUGGUUUGCA	AUGAAACUGUGGUUUGCAAGUAGUUUAACUUUAUGAAAGUCUCCUAAAGAAGUUUUUUUAAUGUAUACAAUUUCAUGU	-9.40 kcal/mol	chr3:150921056-150921133		3	8	0	0	0	0	0.238263	0.652206	0	0	0	0	0.194276	0
