# Supplementary material for: Dynamic Expression of Novel MiRNA Candidates and MiRNA-34 Family Members in Early- to Mid-Gestational Fetal Keratinocytes Contributes to Scarless Wound Healing by Targeting the TGF-β Pathway
Source: PLoS One. 2015 May 15;10(5):e0126087. doi: 10.1371/journal.pone.0126087 (PMC4433274; doi:10.1371/journal.pone.0126087)
Supplement: S5 Table — (XLS) [file pone.0126087.s005.xls]

## Sheet: Supplementary Table 5
miRNAs	UCSC LOCATION	sequences	p-value	Ratio (Late-/Mid-gestational)
seq-13078_x81	chr13:92002990-92003050	AUGUUGAGUGCUUUUUGUUC	0.0114324	0.156183
seq-13649_x76	chr13:92003305-92003405	AUGUGACAGCUUCUGUAGCAC	0.0552172	0.283725
hsa-miR-17-3p	chr13:92002859-92002942	ACUGCAGUGAAGGCACUUGUAG	0.979617	0.996838
hsa-miR-17-5p	chr13:92002859-92002942	CAAAGUGCUUACAGUGCAGGUAG	0.0478366	0.776416
hsa-miR-18a-3p	chr13:92003005-92003075	ACUGCCCUAAGUGCUCCUUCUGG	0.0934156	0.836579
hsa-miR-18a-5p	chr13:92003005-92003075	UAAGGUGCAUCUAGUGCAGAUAG	0.372625	0.891554
hsa-miR-19a-3p	chr13:92003145-92003226	UGUGCAAAUCUAUGCAAAACUGA	0.240246	1.3695
hsa-miR-19a-5p	chr13:92003145-92003226	AGUUUUGCAUAGUUGCACUACA	0.47925	1.15762
hsa-miR-19b-1-5p	chr13:92003446-92003532	AGUUUUGCAGGUUUGCAUCCAGC	0.722238	1.08089
hsa-miR-19b-3p	chr13:92003446-92003532	UGUGCAAAUCCAUGCAAAACUGA	0.222595	1.46972
hsa-miR-20a-3p	chr13:92003319-92003389	ACUGCAUUAUGAGCACUUAAAG	0.06368	1.3416
hsa-miR-20a-5p	chr13:92003319-92003389	UAAAGUGCUUAUAGUGCAGGUAG	0.305776	0.901536
hsa-miR-92a-1-5p	chr13:92003568-92003645	AGGUUGGGAUCGGUUGCAAUGCU	0.418617	1.47998
hsa-miR-92a-3p	chr13:92003568-92003645	UAUUGCACUUGUCCCGGCCUGU	0.170604	0.781062
