# Supplementary material for: Dynamic Expression of Novel MiRNA Candidates and MiRNA-34 Family Members in Early- to Mid-Gestational Fetal Keratinocytes Contributes to Scarless Wound Healing by Targeting the TGF-β Pathway
Source: PLoS One. 2015 May 15;10(5):e0126087. doi: 10.1371/journal.pone.0126087 (PMC4433274; doi:10.1371/journal.pone.0126087)
Supplement: S6 Table — The color red indicates a greater-than-2.0-fold increase in late-gestational fetal KCs. The color green indicates a greater-than-2.0-fold decrease in late-gestational fetal KCs. (XLS) [file pone.0126087.s006.xls]

## Sheet: Supplementary Table 6
MicroRNA	Raw Counts						Normalization Couts						p-value	Ratio (Late-/Mid-gestational)		Count:	173
	Mid-gestational			Late-gestational			Mid-gestational			Late-gestational							p-value < 0.05
hsa-miR-2114-5p	0	0	0	1	1	1	0	0	0	0.0828181	0.0767966	0.0789916	1.43199e-06	∞
hsa-miR-3124-5p	0	0	0	2	1	2	0	0	0	0.165636	0.0767966	0.157983	0.00933743	∞
hsa-miR-4536-3p	0	0	0	1	2	1	0	0	0	0.0828181	0.153593	0.0789916	0.012305	∞
hsa-miR-4536-5p	0	0	0	1	2	1	0	0	0	0.0828181	0.153593	0.0789916	0.012305	∞
hsa-miR-99a-3p	0	4	0	10	40	44	0	0.326103	0	0.828181	3.07186	3.47563	0.0473916	22.6176
hsa-miR-4697-3p	0	0	1	2	6	3	0	0	0.0828826	0.165636	0.46078	0.236975	0.0490897	10.417
hsa-miR-3614-5p	8	6	6	24	38	66	0.635367	0.489154	0.497296	1.98763	2.91827	5.21344	0.0419155	6.23951
hsa-miR-548ao-3p	2	0	0	3	6	3	0.158842	0	0	0.248454	0.46078	0.236975	0.0433936	5.95692
hsa-miR-4999-5p	2	1	2	6	5	9	0.158842	0.0815257	0.165765	0.496908	0.383983	0.710924	0.016565	3.91944
hsa-miR-548a-3p	4	4	0	8	10	8	0.317684	0.326103	0	0.662544	0.767966	0.631933	0.0146912	3.20361
hsa-miR-936	3	1	3	6	6	10	0.238263	0.0815257	0.248648	0.496908	0.46078	0.789916	0.0286225	3.0744
hsa-miR-3661	9	3	11	26	19	15	0.714788	0.244577	0.911709	2.15327	1.45914	1.18487	0.0493035	2.56391
hsa-miR-190a	864	1049	1082	2504	2650	2363	68.6197	85.5205	89.679	207.376	203.511	186.657	0.000200433	2.45076
hsa-miR-375	181	172	228	382	552	443	14.3752	14.0224	18.8972	31.6365	42.3917	34.9933	0.00437666	2.30514
hsa-miR-944	1344	1210	1100	2170	2997	3126	106.742	98.6461	91.1709	179.715	230.159	246.928	0.00438598	2.21474
hsa-miR-96-5p	1404	1566	1291	2926	2703	2917	111.507	127.669	107.001	242.326	207.581	230.418	0.000742297	1.96524
hsa-miR-139-5p	5	10	7	14	13	14	0.397105	0.815257	0.580178	1.15945	0.998356	1.10588	0.019548	1.8207
hsa-miR-200a-3p	3387	3626	3977	6618	7570	5826	268.999	295.612	329.624	548.09	581.35	460.205	0.0044773	1.77765
hsa-miR-193b-5p	64	89	73	142	123	135	5.08294	7.25579	6.05043	11.7602	9.44598	10.6639	0.0080558	1.73308
hsa-miR-27a-5p	4556	4726	4664	5951	8210	10369	361.842	385.29	386.565	492.85	630.5	819.064	0.0468284	1.71334
hsa-miR-548u	18	14	12	24	31	22	1.42958	1.14136	0.994592	1.98763	2.38069	1.73781	0.0201601	1.71254
hsa-miR-429	2838	2782	2594	4728	5522	3931	225.397	226.805	214.998	391.564	424.071	310.516	0.0107922	1.68787
hsa-miR-2116-3p	14	11	14	18	29	20	1.11189	0.896783	1.16036	1.49073	2.2271	1.57983	0.044696	1.67169
hsa-miR-301a-3p	5218	5099	4889	8059	6556	10210	414.418	415.7	405.213	667.431	503.478	806.504	0.047703	1.60071
hsa-miR-452-5p	331	225	233	333	491	464	26.2883	18.3433	19.3117	27.5784	37.7071	36.6521	0.0359205	1.59418
hsa-miR-616-5p	65	51	41	74	96	83	5.16236	4.15781	3.39819	6.12854	7.37247	6.5563	0.0175935	1.57703
hsa-miR-23a-5p	2113	2433	2780	3333	4182	3415	167.816	198.352	230.414	276.033	321.163	269.756	0.020578	1.45319
hsa-miR-23a-3p	39071	46316	47040	62484	70334	64266	3103.05	3775.94	3898.8	5174.8	5401.41	5076.47	0.00360352	1.4523
hsa-miR-224-3p	38	27	34	46	51	47	3.01799	2.20119	2.81801	3.80963	3.91663	3.7126	0.0109413	1.42323
hsa-miR-33a-5p	226	175	242	265	320	318	17.9491	14.267	20.0576	21.9468	24.5749	25.1193	0.0298768	1.37049
hsa-miR-182-5p	278322	224646	208912	336537	320277	298053	22104.6	18314.4	17315.2	27871.3	24596.2	23543.7	0.0357084	1.31657
hsa-miR-3157-3p	11	10	11	13	14	15	0.87363	0.815257	0.911709	1.07663	1.07515	1.18487	0.00590219	1.28303
hsa-miR-30e-5p	123884	105223	113207	132542	140520	157909	9838.98	8578.38	9382.89	10976.9	10791.5	12473.5	0.0294925	1.2317
hsa-let-7i-5p	45190	44579	42521	45600	48682	49145	3589.03	3634.33	3524.25	3776.5	3738.61	3882.04	0.0155105	1.06043
hsa-miR-425-5p	5288	5145	4910	4413	4831	4769	419.978	419.45	406.954	365.476	371.004	376.711	0.00115228	0.89313
hsa-miR-130b-3p	2847	2506	2593	2266	2440	1959	226.111	204.303	214.915	187.666	187.384	154.744	0.0378878	0.82096
hsa-miR-320a	13572	15312	15139	11336	13023	12486	1077.9	1248.32	1254.76	938.826	1000.12	986.289	0.0228719	0.81688
hsa-miR-106b-5p	4919	5503	6043	4354	4219	4630	390.672	448.636	500.86	360.59	324.005	365.731	0.0484995	0.78372
hsa-miR-151a-3p	104067	91307	90213	76942	79775	70071	8265.1	7443.87	7477.09	6372.19	6126.45	5535.02	0.00933507	0.77778
hsa-miR-1301	197	182	187	149	135	165	15.6459	14.8377	15.4991	12.3399	10.3675	13.0336	0.0150771	0.77727
hsa-miR-17-5p	32872	36185	39187	27658	26402	31915	2610.72	2950.01	3247.92	2290.58	2027.58	2521.02	0.0478366	0.77641
hsa-miR-103a-3p	61755	63607	61900	47820	50083	50677	4904.64	5185.61	5130.44	3960.36	3846.2	4003.06	0.000313755	0.77589
hsa-miR-424-3p	5816	5986	5804	5113	4821	3931	461.912	488.013	481.051	423.449	370.236	310.516	0.0314447	0.77164
hsa-miR-26b-5p	37822	41156	40476	32982	29580	31059	3003.86	3355.27	3354.76	2731.51	2271.64	2453.4	0.0133267	0.76761
hsa-miR-744-5p	2419	2445	2650	1736	2377	1803	192.119	199.33	219.639	143.772	182.546	142.422	0.0377728	0.76705
hsa-miR-140-3p	3001	2891	2913	2022	2793	2054	238.342	235.691	241.437	167.458	214.493	162.249	0.0268025	0.76061
hsa-miR-30c-5p	34161	32286	30847	25933	23695	25631	2713.1	2632.14	2556.68	2147.72	1819.7	2024.63	0.00384123	0.7583
hsa-miR-1249	105	106	109	82	93	70	8.3392	8.64172	9.03421	6.79108	7.14208	5.52941	0.0145418	0.74812
hsa-miR-148b-3p	12389	11667	12269	9353	8300	9963	983.946	951.16	1016.89	774.597	637.412	786.993	0.00822406	0.74492
hsa-miR-101-3p	19620	17990	18781	13422	12560	16764	1558.24	1466.65	1556.62	1111.58	964.565	1324.21	0.0223135	0.74219
hsa-miR-151a-5p	51857	50590	52839	40054	39075	38463	4118.53	4124.39	4379.44	3317.19	3000.83	3038.25	0.00117031	0.74124
hsa-miR-140-5p	114	94	102	81	84	67	9.05398	7.66342	8.45403	6.70826	6.45091	5.29244	0.0194906	0.73303
hsa-miR-941	6982	6910	7526	4271	6835	4941	554.517	563.343	623.775	353.716	524.905	390.297	0.049159	0.72857
hsa-miR-221-3p	100163	114727	105935	91947	68537	75604	7955.04	9353.2	8780.17	7614.87	5263.41	5972.08	0.0402078	0.72255
hsa-miR-628-5p	51	38	47	35	36	27	4.05047	3.09798	3.89548	2.89863	2.76468	2.13277	0.0457199	0.70591
hsa-miR-378c	1785	1566	1696	1004	1180	1458	141.766	127.669	140.569	83.1493	90.62	115.17	0.0194171	0.70472
hsa-miR-331-3p	919	979	954	728	530	770	72.9878	79.8137	79.07	60.2915	40.7022	60.8235	0.0284891	0.69787
hsa-miR-4661-5p	57	53	41	38	35	34	4.52699	4.32086	3.39819	3.14709	2.68788	2.68571	0.0307153	0.69579
hsa-miR-339-5p	447	401	465	292	283	357	35.5012	32.6918	38.5404	24.1829	21.7334	28.2	0.0126856	0.6944
hsa-miR-744-3p	104	85	107	69	72	68	8.25978	6.92968	8.86844	5.71445	5.52935	5.37143	0.0129467	0.69063
hsa-miR-4786-5p	15	16	12	8	11	11	1.19131	1.30441	0.994592	0.662544	0.844763	0.868907	0.0291022	0.6808
hsa-miR-887	133	151	132	91	112	86	10.563	12.3104	10.9405	7.53644	8.60122	6.79327	0.00827693	0.67815
hsa-miR-107	11707	12111	12455	7500	8065	9210	929.781	987.358	1032.3	621.135	619.365	727.512	0.002145	0.66724
hsa-miR-652-3p	337	356	352	184	257	274	26.7648	29.0232	29.1747	15.2385	19.7367	21.6437	0.0100066	0.66639
hsa-miR-26b-3p	196	186	177	123	121	127	15.5665	15.1638	14.6702	10.1866	9.29239	10.0319	0.00015139	0.65001
hsa-miR-1303	159	191	182	106	154	95	12.6279	15.5714	15.0846	8.77871	11.8267	7.5042	0.0324124	0.64942
hsa-miR-142-5p	74	59	65	33	41	57	5.87715	4.81002	5.38737	2.733	3.14866	4.50252	0.0371121	0.646
hsa-miR-128	2503	2318	2437	1486	1735	1570	198.791	188.977	201.985	123.068	133.242	124.017	0.000162993	0.64489
hsa-miR-589-5p	7433	6764	7331	5700	4454	3896	590.336	551.44	607.613	472.063	342.052	307.751	0.0165798	0.64129
hsa-miR-1285-3p	597	652	648	515	345	376	47.4143	53.1548	53.7079	42.6513	26.4948	29.7008	0.0257066	0.64071
hsa-miR-3605-5p	91	92	62	52	54	52	7.2273	7.50036	5.13872	4.30654	4.14702	4.10756	0.0312598	0.63227
hsa-miR-503	1027	1123	1119	908	706	483	81.5653	91.5534	92.7457	75.1988	54.2184	38.1529	0.044095	0.63028
hsa-miR-1180	806	876	808	362	658	524	64.0133	71.4165	66.9692	29.9801	50.5322	41.3916	0.0132213	0.60229
hsa-miR-92b-3p	49053	40529	45160	25447	37276	20516	3895.83	3304.16	3742.98	2107.47	2862.67	1620.59	0.022671	0.60228
hsa-miR-374b-3p	358	306	323	215	207	184	28.4327	24.9469	26.7711	17.8059	15.8969	14.5344	0.00153798	0.60183
hsa-miR-450a-5p	1169	1125	1129	830	586	677	92.8431	91.7164	93.5745	68.739	45.0028	53.4773	0.006056	0.60121
hsa-miR-219-1-3p	69	69	56	28	48	43	5.48004	5.62527	4.64143	2.31891	3.68624	3.39664	0.0149439	0.59706
hsa-miR-769-5p	12558	13260	12554	8029	8135	7108	997.368	1081.03	1040.51	664.946	624.74	561.472	0.000395711	0.59352
hsa-miR-151b	3426	3367	3433	2236	2286	1625	272.096	274.497	284.536	185.181	175.557	128.361	0.00315854	0.58847
hsa-miR-4477b	29	23	26	17	13	16	2.30321	1.87509	2.15495	1.40791	0.998356	1.26387	0.00691936	0.5795
hsa-miR-34c-5p	12616	11723	12150	8720	5121	7387	1001.97	955.726	1007.02	722.173	393.275	583.511	0.0120406	0.57305
hsa-miR-378d	347	272	302	163	154	211	27.5591	22.175	25.0306	13.4993	11.8267	16.6672	0.00656962	0.56167
hsa-miR-542-3p	1480	1559	1631	976	826	838	117.543	127.099	135.182	80.8304	63.434	66.1949	0.00160524	0.55409
hsa-miR-584-5p	6843	5778	5687	3299	3731	3171	543.477	471.056	471.354	273.217	286.528	250.482	0.00101949	0.54528
hsa-miR-365b-5p	47	47	46	24	32	22	3.73278	3.83171	3.8126	1.98763	2.45749	1.73781	0.00124882	0.54345
hsa-miR-149-5p	2096	1713	1908	934	1015	1215	166.466	139.654	158.14	77.3521	77.9485	95.9748	0.00208368	0.54123
hsa-miR-450b-5p	3875	2907	2938	2151	1597	1557	307.756	236.995	243.509	178.142	122.644	122.99	0.014061	0.5376
hsa-miR-125b-1-3p	7581	5961	6129	4565	3438	2721	602.09	485.975	507.988	378.064	264.027	214.936	0.0148024	0.53696
hsa-miR-188-5p	145	132	138	70	89	66	11.516	10.7614	11.4378	5.79726	6.8349	5.21344	0.000571299	0.5293
hsa-miR-5000-3p	66	74	71	40	36	38	5.24178	6.0329	5.88467	3.31272	2.76468	3.00168	0.000748216	0.5291
hsa-miR-542-5p	106	89	98	69	43	45	8.41862	7.25579	8.1225	5.71445	3.30225	3.55462	0.0112637	0.52827
hsa-miR-5696	9	11	10	5	5	6	0.714788	0.896783	0.828826	0.41409	0.383983	0.473949	0.00278366	0.52123
hsa-miR-4762-5p	16	16	15	9	11	5	1.27073	1.30441	1.24324	0.745363	0.844763	0.394958	0.0113133	0.51987
hsa-miR-6499-5p	39	49	39	25	16	26	3.09742	3.99476	3.23242	2.07045	1.22875	2.05378	0.013627	0.51846
hsa-miR-629-5p	604	551	583	287	301	325	47.9702	44.9207	48.3206	23.7688	23.1158	25.6723	6.58041e-05	0.51381
hsa-miR-296-3p	132	159	193	84	90	80	10.4836	12.9626	15.9963	6.95672	6.91169	6.31933	0.0162205	0.51182
hsa-miR-99b-5p	243064	175801	164261	109779	97313	90711	19304.4	14332.3	13614.4	9091.68	7473.31	7165.4	0.0141831	0.50221
hsa-miR-32-3p	363	399	449	254	209	157	28.8298	32.5288	37.2143	21.0358	16.0505	12.4017	0.00934667	0.50204
hsa-miR-34b-3p	163	176	156	100	46	106	12.9456	14.3485	12.9297	8.28181	3.53264	8.37311	0.0160195	0.50188
hsa-miR-1307-3p	3422	4000	3890	1826	2169	1804	271.778	326.103	322.413	151.226	166.572	142.501	0.00125145	0.50016
hsa-miR-100-3p	6175	5825	5837	4644	2084	2191	490.424	474.887	483.786	384.607	160.044	173.071	0.0287473	0.49528
hsa-miR-135b-3p	219	186	186	108	128	60	17.3932	15.1638	15.4162	8.94435	9.82996	4.73949	0.00905655	0.49014
hsa-miR-30a-5p	291564	301685	292589	171373	125177	131458	23156.3	24595.1	24250.5	14192.8	9613.17	10384.1	0.0010446	0.47484
hsa-miR-877-5p	98	127	81	38	41	69	7.78325	10.3538	6.71349	3.14709	3.14866	5.45042	0.0300348	0.47267
hsa-miR-324-3p	190	194	140	86	77	89	15.09	15.816	11.6036	7.12235	5.91334	7.03025	0.00528225	0.47203
hsa-miR-34b-5p	878	739	906	494	282	401	69.7316	60.2475	75.0917	40.9121	21.6566	31.6756	0.00635095	0.45957
hsa-miR-345-5p	6390	5895	5721	3205	2813	2301	507.5	480.594	474.172	265.432	216.029	181.76	0.000538599	0.45355
hsa-miR-1910	1080	961	1101	554	602	294	85.7746	78.3462	91.2538	45.8812	46.2315	23.2235	0.005314	0.45163
hsa-miR-1343	14	11	8	7	3	5	1.11189	0.896783	0.663061	0.579726	0.23039	0.394958	0.040881	0.45104
hsa-miR-615-3p	2449	1708	1591	997	855	731	194.502	139.246	131.866	82.5696	65.6611	57.7428	0.0147762	0.44236
hsa-miR-877-3p	4	3	4	1	2	2	0.317684	0.244577	0.331531	0.0828181	0.153593	0.157983	0.0101809	0.44126
hsa-miR-3121-3p	3	3	3	2	1	1	0.238263	0.244577	0.248648	0.165636	0.0767966	0.0789916	0.0096781	0.43941
hsa-miR-143-3p	1234	1156	1079	369	454	709	98.0054	94.2437	89.4304	30.5599	34.8657	56.005	0.00292588	0.43109
hsa-miR-99b-3p	593	619	586	246	294	242	47.0966	50.4644	48.5692	20.3732	22.5782	19.116	3.7297e-05	0.42474
hsa-miR-3187-3p	15	13	9	5	9	2	1.19131	1.05983	0.745944	0.41409	0.691169	0.157983	0.0464497	0.42148
hsa-miR-940	62	71	76	35	25	29	4.9241	5.78833	6.29908	2.89863	1.91991	2.29076	0.00257612	0.41791
hsa-miR-301a-5p	43	29	36	13	19	14	3.4151	2.36425	2.98377	1.07663	1.45914	1.10588	0.00655247	0.41556
hsa-miR-34c-3p	94	102	116	48	33	48	7.46557	8.31562	9.61439	3.97527	2.53429	3.7916	0.00285647	0.40562
hsa-miR-30c-2-3p	362	374	348	199	115	130	28.7504	30.4906	28.8432	16.4808	8.83161	10.2689	0.00192242	0.40394
hsa-miR-335-3p	25527	26217	26009	6735	18906	6502	2027.38	2137.36	2155.69	557.78	1451.92	513.603	0.0147853	0.39922
hsa-miR-100-5p	436341	288242	266179	152877	88702	158573	34654.6	23499.1	22061.6	12661	6812.01	12525.9	0.0220699	0.39891
hsa-miR-3677-3p	196	155	190	77	86	57	15.5665	12.6365	15.7477	6.37699	6.60451	4.50252	0.00187126	0.3978
hsa-miR-30a-3p	4690	5164	5401	2284	1998	1891	372.484	420.999	447.649	189.156	153.44	149.373	0.000597773	0.39638
hsa-miR-4423-5p	71	96	82	9	38	54	5.63889	7.82647	6.79638	0.745363	2.91827	4.26554	0.0269551	0.39133
hsa-miR-34a-3p	334	360	379	231	83	108	26.5266	29.3493	31.4125	19.131	6.37412	8.53109	0.0132894	0.38992
hsa-miR-3687	77	85	53	29	48	7	6.11541	6.92968	4.39278	2.40172	3.68624	0.552941	0.0377768	0.38083
hsa-miR-720	87	110	100	53	47	15	6.90962	8.96783	8.28826	4.38936	3.60944	1.18487	0.0118348	0.38002
hsa-miR-1322	22	14	11	8	4	6	1.74726	1.14136	0.911709	0.662544	0.307186	0.473949	0.0434823	0.37988
hsa-miR-33b-3p	391	394	426	150	206	99	31.0536	32.1211	35.308	12.4227	15.8201	7.82017	0.0014155	0.36618
hsa-miR-1268b	777	862	1020	402	312	273	61.7101	70.2752	84.5403	33.2929	23.9605	21.5647	0.0037148	0.36401
hsa-miR-215	216	284	305	137	70	78	17.1549	23.1533	25.2792	11.3461	5.37576	6.16134	0.00975781	0.34889
hsa-miR-3662	23	32	22	7	8	12	1.82668	2.60882	1.82342	0.579726	0.614373	0.947899	0.00870315	0.34223
hsa-miR-1268a	700	791	946	343	285	219	55.5946	64.4868	78.407	28.4066	21.887	17.2992	0.00409643	0.34053
hsa-miR-191-3p	131	95	82	45	33	28	10.4041	7.74494	6.79638	3.72681	2.53429	2.21176	0.00946817	0.33965
hsa-miR-3659	26	21	21	11	9	3	2.06494	1.71204	1.74054	0.910999	0.691169	0.236975	0.00581963	0.33332
hsa-miR-1271-3p	23	11	20	2	7	9	1.82668	0.896783	1.65765	0.165636	0.537576	0.710924	0.0393904	0.32277
hsa-miR-4760-5p	15	8	10	7	1	2	1.19131	0.652206	0.828826	0.579726	0.0767966	0.157983	0.0496132	0.30479
hsa-miR-4741	19	17	16	6	6	4	1.509	1.38594	1.32612	0.496908	0.46078	0.315966	0.000219239	0.30173
hsa-miR-222-5p	683	672	665	240	152	209	54.2445	54.7853	55.117	19.8763	11.6731	16.5092	8.57337e-05	0.29277
hsa-miR-4664-3p	18	13	10	5	2	5	1.42958	1.05983	0.828826	0.41409	0.153593	0.394958	0.0155091	0.2901
hsa-miR-3152-5p	132	101	82	32	7	53	10.4836	8.2341	6.79638	2.65018	0.537576	4.18655	0.0159541	0.28902
hsa-miR-4726-5p	4	5	5	3	0	1	0.317684	0.407629	0.414413	0.248454	0	0.0789916	0.0272876	0.2873
hsa-miR-4520b-3p	13	19	9	1	5	6	1.03247	1.54899	0.745944	0.0828181	0.383983	0.473949	0.0389983	0.28272
hsa-miR-149-3p	7	13	9	6	1	1	0.555946	1.05983	0.745944	0.496908	0.0767966	0.0789916	0.0483057	0.27636
hsa-miR-675-5p	138	138	129	8	13	93	10.9601	11.2505	10.6919	0.662544	0.998356	7.34622	0.0217019	0.27375
hsa-miR-1908	98	123	156	37	25	41	7.78325	10.0277	12.9297	3.06427	1.91991	3.23865	0.0083096	0.26749
hsa-miR-4454	611	545	640	86	207	164	48.5262	44.4315	53.0449	7.12235	15.8969	12.9546	0.000513225	0.24639
hsa-miR-4520a-5p	13	19	11	0	5	6	1.03247	1.54899	0.911709	0	0.383983	0.473949	0.0226216	0.2456
hsa-miR-1275	7	3	6	1	3	0	0.555946	0.244577	0.497296	0.0828181	0.23039	0	0.0484349	0.24133
hsa-miR-4671-3p	14	27	25	9	2	5	1.11189	2.20119	2.07207	0.745363	0.153593	0.394958	0.0237997	0.24027
hsa-miR-577	254	367	409	9	118	125	20.1729	29.9199	33.899	0.745363	9.062	9.87395	0.0128887	0.23432
hsa-miR-4745-5p	44	34	35	11	15	1	3.49452	2.77187	2.90089	0.910999	1.15195	0.0789916	0.00401531	0.23365
hsa-miR-3180-3p	414	460	443	126	74	109	32.8803	37.5018	36.717	10.4351	5.68295	8.61008	0.000159454	0.23088
hsa-miR-187-5p	17	19	18	12	0	0	1.35016	1.54899	1.49189	0.993817	0	0	0.0281685	0.22632
hsa-miR-573	266	289	226	78	80	18	21.126	23.5609	18.7315	6.45981	6.14373	1.42185	0.00154712	0.22115
hsa-miR-486-5p	12596	15558	16359	4933	1871	2871	1000.39	1268.38	1355.88	408.541	143.686	226.785	0.00201425	0.21492
hsa-miR-486-3p	12532	15479	16283	4908	1862	2842	995.303	1261.94	1349.58	406.471	142.995	224.494	0.00201852	0.21458
hsa-miR-3180	130	126	140	32	22	32	10.3247	10.2722	11.6036	2.65018	1.68953	2.52773	9.05314e-05	0.21327
hsa-miR-4423-3p	42	37	21	6	9	6	3.33568	3.01645	1.74054	0.496908	0.691169	0.473949	0.012105	0.20537
hsa-miR-1288	2	1	2	0	0	1	0.158842	0.0815257	0.165765	0	0	0.0789916	0.0444971	0.19449
hsa-miR-4757-3p	2	2	1	0	1	0	0.158842	0.163051	0.0828826	0	0.0767966	0	0.0402027	0.18972
hsa-miR-187-3p	1034	1059	1080	390	125	69	82.1212	86.3357	89.5132	32.299	9.59957	5.45042	0.00123368	0.18354
hsa-miR-4802-3p	2	3	2	1	0	0	0.158842	0.244577	0.165765	0.0828181	0	0	0.0141358	0.1455
hsa-miR-3679-5p	8	15	11	2	1	2	0.635367	1.22289	0.911709	0.165636	0.0767966	0.157983	0.0101037	0.14455
hsa-miR-2682-5p	36	70	76	10	6	4	2.85915	5.7068	6.29908	0.828181	0.46078	0.315966	0.0146055	0.10796
hsa-miR-6514-5p	2	4	3	0	0	1	0.158842	0.326103	0.248648	0	0	0.0789916	0.0166117	0.10767
hsa-miR-1246	41	40	46	6	6	0	3.25626	3.26103	3.8126	0.496908	0.46078	0	0.00021552	0.09271
hsa-miR-137	20	56	50	7	1	0	1.58842	4.56544	4.14413	0.579726	0.0767966	0	0.0275008	0.06375
hsa-miR-1267	5	5	3	0	0	0	0.397105	0.407629	0.248648	0	0	0	0.00238942	0
hsa-miR-1914-5p	2	1	1	0	0	0	0.158842	0.0815257	0.0828826	0	0	0	0.0135057	0
hsa-miR-489	1	2	1	0	0	0	0.0794209	0.163051	0.0828826	0	0	0	0.0165394	0
hsa-miR-2682-3p	6	6	2	0	0	0	0.476526	0.489154	0.165765	0	0	0	0.023454	0
hsa-miR-544b	9	2	9	0	0	0	0.714788	0.163051	0.745944	0	0	0	0.0459761	0
