# Supplementary material for: Dynamic Expression of Novel MiRNA Candidates and MiRNA-34 Family Members in Early- to Mid-Gestational Fetal Keratinocytes Contributes to Scarless Wound Healing by Targeting the TGF-β Pathway
Source: PLoS One. 2015 May 15;10(5):e0126087. doi: 10.1371/journal.pone.0126087 (PMC4433274; doi:10.1371/journal.pone.0126087)
Supplement: S7 Table — The color red indicates a greater-than-2.0-fold increase in late-gestational fetal KCs. The color green indicates a greater-than-2.0-fold decrease in late-gestational fetal KCs. (XLS) [file pone.0126087.s007.xls]

## Sheet: Supplementary Table 7
novel miRNAs	sequences	Raw Counts						Normalization Couts						p-value	Ratio (Late-/Mid-gestational)		Count:	23
		Mid-gestational			Late-gestational			Mid-gestational			Late-gestational							p-value < 0.05
seq-38785_x17	UCACCCCUGCUUCCUCUGCCAGA	7	6	4	0	0	0	0.555946	0.489154	0.331531	0	0	0	0.00231668	0
seq-44634_x14	CCCAUGUGAUGGCACUCUCUGAAA	5	3	6	0	0	0	0.397105	0.244577	0.497296	0	0	0	0.00666431	0
seq-19142_x46	UGACGACCCACACUCUCGCAGU	19	11	14	0	0	2	1.509	0.896783	1.16036	0	0	0.157983	0.00356225	0.0443
seq-48658_x13	UGGGACCAGGGCUGUGGCUUC	3	5	4	1	0	0	0.238263	0.407629	0.331531	0.0828181	0	0	0.00606995	0.08473
seq-18595_x48	UAUGUGUGUGUGCUUGUAUAU	13	19	11	1	1	3	1.03247	1.54899	0.911709	0.0828181	0.0767966	0.236975	0.00697652	0.11353
seq-38875_x17	AUAUAGAUAUCAUCAGAGCUGU	5	3	7	0	1	1	0.397105	0.244577	0.580178	0	0.0767966	0.0789916	0.0240489	0.1275
seq-13078_x81	AUGUUGAGUGCUUUUUGUUC	20	19	31	7	2	2	1.58842	1.54899	2.56936	0.579726	0.153593	0.157983	0.0114324	0.15618
seq-54995_x11	GCGUGUGAUGACACUGGCUGAGC	3	2	4	1	1	0	0.238263	0.163051	0.331531	0.0828181	0.0767966	0	0.0262923	0.2178
seq-2637_x786	AGCCCAGGAUGAAACUCUGACA	227	227	174	116	40	2	18.0285	18.5063	14.4216	9.60689	3.07186	0.157983	0.0144966	0.25191
seq-14465_x69	GGAAGUGAUGACUGAACUCUGACC	22	20	13	11	3	0	1.74726	1.63051	1.07747	0.910999	0.23039	0	0.0321879	0.25618
seq-5118_x304	AAGAAUGAUGAUACUCUGACU	92	79	60	26	32	15	7.30672	6.44053	4.97296	2.15327	2.45749	1.18487	0.00529	0.30959
seq-3625_x495	AGCUGGGGAUGGAAGCUGAAGCC	106	159	111	61	58	0	8.41862	12.9626	9.19997	5.0519	4.4542	0	0.0296854	0.31084
seq-9688_x124	UGAUGUGAUGAUCUGGCUGAGU	31	33	30	17	7	6	2.46205	2.69035	2.48648	1.40791	0.537576	0.473949	0.00494371	0.31672
seq-915_x4024	AGCAAUGAUGAUGACUGACA	1083	993	808	429	465	246	86.0129	80.955	66.9692	35.5289	35.7104	19.4319	0.00368316	0.38758
seq-5400_x282	CUUAAUGAUGAAAUCCUGAGC	90	45	66	26	26	29	7.14788	3.66866	5.47025	2.15327	1.99671	2.29076	0.0312148	0.39545
seq-4159_x405	GUGGAUGAUGAUGCCUCUGACA	79	103	105	36	45	37	6.27425	8.39715	8.70268	2.98145	3.45585	2.92269	0.00394746	0.40044
seq-1133_x2845	GUAAGCCGUUUUAAAAACUGUU	685	701	618	356	264	221	54.4033	57.1495	51.2215	29.4832	20.2743	17.4571	0.00136665	0.41293
seq-19788_x44	UGAGGACAGCAGCUCCGAGUCU	11	8	12	7	5	1	0.87363	0.652206	0.994592	0.579726	0.383983	0.0789916	0.0495498	0.4137
seq-14750_x67	UAGACUUGGCUGUGUCCU	15	14	17	9	6	6	1.19131	1.14136	1.409	0.745363	0.46078	0.473949	0.00516976	0.44902
seq-20706_x41	CUACUGUGAUGACGGCACAAGUCUGAGU	8	12	8	2	5	6	0.635367	0.978308	0.663061	0.165636	0.383983	0.473949	0.0432801	0.44957
seq-3102_x616	AAGAACCAAGAAUGGGCUGCC	128	122	116	77	98	75	10.1659	9.94614	9.61439	6.37699	7.52607	5.92437	0.00279201	0.66699
seq-6713_x208	CUCCAUGUAUCUUUGGGACCUGUC	27	22	17	46	40	56	2.14436	1.79357	1.409	3.80963	3.07186	4.42353	0.01111	2.11429
seq-52107_x11	ACCCGGGAGUAGGAGACUCAGA	0	1	0	3	5	2	0	0.0815257	0	0.248454	0.383983	0.157983	0.0292478	9.69535
